# Supplementary material for: Agrobacterium tumefaciens-mediated transformation and expression of GFP in Ascochyta lentis to characterize ascochyta blight disease progression in lentil
Source: PLoS One. 2019 Oct 24;14(10):e0223419. doi: 10.1371/journal.pone.0223419 (PMC6812748; doi:10.1371/journal.pone.0223419)
Supplement: S1 File — (GENEIOUS) [file pone.0223419.s008.geneious]

<?xml version="1.0" encoding="UTF-8"?>
<geneious version="8.0.5">
<versions version="8.0.5" minimumVersion="7.1"/>
<geneiousDocument class="com.biomatters.geneious.publicapi.documents.OperationRecordDocument" version="1.3-11" revisionNumber="3" geneiousVersion="8.0.5" geneiousVersionMinimum="6.0" PluginDocument_FormatLastChanged="6.0" PluginDocument_FormatLastExtended="6.0" PluginDocument_OldestVersionSerializableTo="6.0" isReferenceOnly="true"><hiddenFields><cache_plugin_document_urn></cache_plugin_document_urn><cache_urn type="urn">urn:local:.:c-aor1lsk</cache_urn><weak_referenced_documents type="list"><weak_referenced_documents type="int">0</weak_referenced_documents><weak_referenced_documents type="int">1</weak_referenced_documents><weak_referenced_documents type="int">2</weak_referenced_documents></weak_referenced_documents><description></description><override_modified_date type="date">1558505468558</override_modified_date><cache_name>Ligate Sequences</cache_name><cache_created type="date">1491470484175</cache_created><referenced_documents type="list"><referenced_documents>urn:local:.:h-aor1lsm@34</referenced_documents><referenced_documents>urn:local:.:i-aor1lsm@29</referenced_documents><referenced_documents>urn:local:.:d-aor1lsk@36</referenced_documents></referenced_documents></hiddenFields><fields><document_size type="bytes">718</document_size></fields><originalElement><XMLSerialisableRootElement willActivelyLinkNewOutputDocuments="true" finishedAddingOutputDocuments="true"><inputDocument class="urn" weakReference="true">urn:local:.:h-aor1lsm</inputDocument><inputDocument class="urn" weakReference="true">urn:local:.:i-aor1lsm</inputDocument><outputDocument class="urn" weakReference="true">urn:local:.:d-aor1lsk</outputDocument><operationId>com.biomatters.plugins.cloning.LigateOperation</operationId><optionsForRecreatingDescendants><x><option name="order">0,1</option><option name="circular">true</option><option name="origin">start</option></x></optionsForRecreatingDescendants><timeAtWhichOperationWasRun>1491470484175</timeAtWhichOperationWasRun></XMLSerialisableRootElement></originalElement><additionalXml perUser="true" /><additionalXml perUser="false" /></geneiousDocument>
<geneiousDocument class="com.biomatters.geneious.publicapi.implementations.sequence.DefaultNucleotideSequence" version="1.3-11" revisionNumber="38" geneiousVersion="8.0.5" geneiousVersionMinimum="7.1" PluginDocument_FormatLastChanged="7.1" PluginDocument_FormatLastExtended="8.0" PluginDocument_OldestVersionSerializableTo="6.0" isReferenceOnly="false"><hiddenFields><unread type="boolean">false</unread><parent_operation_record_document type="int">2</parent_operation_record_document><cache_urn type="urn">urn:local:.:d-aor1lsk</cache_urn><nucleotideSequenceWithQualityCount type="int">0</nucleotideSequenceWithQualityCount><description>Concatenation of 2 sequences</description><override_cache_name>pATMT-GpdGFP Vector sequence</override_cache_name><cache_plugin_document_urn></cache_plugin_document_urn><weak_referenced_documents type="list"><weak_referenced_documents type="int">0</weak_referenced_documents><weak_referenced_documents type="int">1</weak_referenced_documents></weak_referenced_documents><strong_referenced_documents type="list"><strong_referenced_documents type="int">2</strong_referenced_documents></strong_referenced_documents><cache_name>JDc171 - pEAQ-GFP:hyg-fungi (USER)</cache_name><override_modified_date type="date">1562644408685</override_modified_date><cache_created type="date">1491470484175</cache_created><referenced_documents type="list"><referenced_documents>urn:local:.:l-aor1lsr@30</referenced_documents><referenced_documents>urn:local:.:m-aor1lsr@27</referenced_documents><referenced_documents>urn:local:.:c-aor1lsk@0</referenced_documents></referenced_documents><trimmedSequencesCount type="int">0</trimmedSequencesCount></hiddenFields><fields><document_size type="bytes">71282</document_size><molType>DNA</molType><sequence_length type="int">8865</sequence_length><topology>circular</topology><sequence_residues>GTGCTTTACGGCACCTCGACCCCAAAAAACTTGATTTGGGTGATGGTTCACAAACTATCAGTGTTTGACAGGATATATTGGCGGGTAAACCTAAGAGAAAAGAGCGTTTATTAGAATAATCGGATATTTAAAAGGGCGTGAAAAGGTTTATCCGTTCGTCCATTTGTATGTGCATGCCAACCACAGGGTTCCCCAGATCTGGCGCCGGGGGCCCGTCCATTTCCGCGCAGACGATGACGTCACTGCCCGGCTGTATGCGCGAGGTTACCTGCTGCCAGTGGCGATAAGTCGTGTCTTACCGGGTTGGACTCAAGACGATAGTTACCGGATAAGGCGCAGCGGTCGGGCTGAACGGGGGGTTCGTGCACACAGCCCAGCTTGGAGCGAACGACCTACACCGAACTGAGATACCTACAGCGTGAGCTATGAGAAAGCGCCACGCTTCCCGAAGGGAGAAAGGCGGACAGGTATCCGGTAAGCGGCAGGGTCGGAACAGGAGA</sequence_residues><gcPercent decimalPlacesDisplayed="1" type="percent">54.08911449520586</gcPercent><modified_date type="date">1491470484175</modified_date></fields><displayableFields><value class="com.biomatters.core.documents.Field"><field><name>Extra-chromosome replication</name><description>Extra-chromosome replication</description><code>vNTEXTCHREPL</code><type>java.lang.String</type><constraints /></field></value><value class="com.biomatters.core.documents.Field"><field><name>Replicon type</name><description>Replicon type</description><code>vNTREPLTYPE</code><type>java.lang.String</type><constraints /></field></value><value class="com.biomatters.core.documents.Field"><field><name>Genetic Source</name><description>The Source of the Genetic material</description><code>GeneticSource</code><type>java.lang.String</type><constraints /></field></value><value class="com.biomatters.core.documents.Field"><field><name>isolate</name><description>individual isolate from which the sequence was obtained</description><code>isolate</code><visible>false</visible><editable>true</editable><type>java.lang.String</type><constraints /></field></value><value class="com.biomatters.core.documents.Field"><field><name>db_xref</name><description>database cross-reference: pointer to related information in  another database.</description><code>db_xref</code><visible>false</visible><editable>true</editable><type>java.lang.String</type><constraints /></field></value><value class="com.biomatters.core.documents.Field"><field><name>haplotype</name><description>name for a combination of alleles that are linked together on the same physical chromosome. In the absence of recombination, each haplotype is inherited as a unit, and may be used to track gene flow in populations.</description><code>haplotype</code><visible>false</visible><editable>true</editable><type>java.lang.String</type><constraints /></field></value><value class="com.biomatters.core.documents.Field"><field><name>country</name><description>locality of isolation of the sequenced organism indicated in terms of political names for nations, oceans or seas, followed by regions and localities</description><code>country</code><visible>false</visible><editable>true</editable><type>java.lang.String</type><constraints /></field></value><value class="com.biomatters.core.documents.Field"><field><name>Input Document</name><description>Document that was used as an input to create this document. See document history for more details.</description><code>inputDocument</code><type>java.lang.String</type><constraints /></field></value><value class="com.biomatters.core.documents.Field"><field enumeratedType="true"><name>Type of Sequence</name><description>What type of sequence this is</description><code>sequenceType</code><editable>true</editable><type>java.lang.String</type><valueSet><value>Vector</value><value>Reference</value><value>Part</value></valueSet><constraints /></field></value><value class="com.biomatters.core.documents.Field"><field><name>SequenceListOrderingRevisionNumber</name><description>A special revision number incremented each time the sequence list is reordered</description><code>sequenceListOrderingRevisionNumber</code><visible>false</visible><type>java.lang.Integer</type><constraints /></field></value><value class="com.biomatters.core.documents.Field"><field enumeratedType="true"><name>Oligo Type</name><description>The type of oligonulceotide, one of: Primer and Probe</description><code>oligoType</code><visible>false</visible><type>java.lang.String</type><valueSet><value>Primer</value><value>Probe</value></valueSet><constraints /></field></value><value class="com.biomatters.core.documents.Field"><field><name>Tm</name><description>Melting point of the oligonucleotide (in degrees celcius)</description><code>meltingPoint</code><type>java.lang.Double</type><constraints /></field></value><value class="com.biomatters.core.documents.Field"><field><name>%GC</name><description>Percent GC content of the oligonucleotide</description><code>percentGc</code><visible>false</visible><type>com.biomatters.geneious.publicapi.implementations.Percentage</type><constraints /></field></value><value class="com.biomatters.core.documents.Field"><field><name>Hairpin</name><description>Temperature below which the oligo will form a hairpin</description><code>hairpin</code><visible>false</visible><type>java.lang.Double</type><constraints /></field></value><value class="com.biomatters.core.documents.Field"><field><name>Primer-Dimer</name><description>Temperature below which the oligo will bind to another copy of itself</description><code>primerDimer</code><visible>false</visible><type>java.lang.Double</type><constraints /></field></value><value class="com.biomatters.core.documents.Field"><field><name>E Value</name><description>E Value</description><code>evalue</code><type>com.biomatters.geneious.publicapi.implementations.EValue</type><constraints /></field></value><value class="com.biomatters.core.documents.Field"><field><name>Grade</name><description>A weighted score for the hit comprised of the E value, the pairwise identity, and the coverage</description><code>grade</code><type>com.biomatters.geneious.publicapi.implementations.Percentage</type><constraints /></field></value><value class="com.biomatters.core.documents.Field"><field><name>Query</name><description>Name of query sequence</description><code>query</code><visible>false</visible><type>java.lang.String</type><constraints /></field></value><value class="com.biomatters.core.documents.Field"><field><name>Query start</name><description>Position of the start of the hit in the query sequence</description><code>queryStart</code><type>java.lang.Integer</type><constraints /></field></value><value class="com.biomatters.core.documents.Field"><field><name>Query end</name><description>Position of the end of the hit in the query sequence</description><code>queryEnd</code><type>java.lang.Integer</type><constraints /></field></value><value class="com.biomatters.core.documents.Field"><field><name>Hit start</name><description>Position of the start of the hit in the database sequence</description><code>hitStart</code><type>java.lang.Integer</type><constraints /></field></value><value class="com.biomatters.core.documents.Field"><field><name>Hit end</name><description>Position of the end of the hit in the database sequence</description><code>hitEnd</code><type>java.lang.Integer</type><constraints /></field></value><value class="com.biomatters.core.documents.Field"><field><name>Bit-Score</name><description>The Bit-Score for the hit</description><code>bitscore</code><type>java.lang.Double</type><constraints /></field></value><value class="com.biomatters.core.documents.Field"><field><name>Database</name><description>The Database that this hit came from</description><code>database</code><visible>false</visible><type>java.lang.String</type><constraints /></field></value><value class="com.biomatters.core.documents.Field"><field><name>Original Query Frame</name><description>The frame for the query, as returned from blast</description><code>originalQueryFrame</code><type>java.lang.String</type><constraints /></field></value><value class="com.biomatters.core.documents.Field"><field><name>chromosome</name><description>chromosome (e.g. Chromosome number) from which the sequence was obtained</description><code>chromosome</code><visible>false</visible><editable>true</editable><type>java.lang.String</type><constraints /></field></value><value class="com.biomatters.core.documents.Field"><field><name>map</name><description>genomic map position of feature</description><code>map</code><visible>false</visible><editable>true</editable><type>java.lang.String</type><constraints /></field></value><value class="com.biomatters.core.documents.Field"><field><name>strain</name><description>strain from which sequence was obtained</description><code>strain</code><visible>false</visible><editable>true</editable><type>java.lang.String</type><constraints /></field></value><value class="com.biomatters.core.documents.Field"><field><name>Alignment options</name><description>Options used in the alignment of sequences before tree construction</description><code>alignment_options</code><visible>false</visible><type>java.lang.String</type><constraints /></field></value><value class="com.biomatters.core.documents.Field"><field><name>Taxa ID</name><description>The Identification number of the Taxa</description><code>TaxID</code><visible>false</visible><type>java.lang.String</type><constraints /></field></value><value class="com.biomatters.core.documents.Field"><field><name># Nucleotide Sequences With Quality</name><description>The number of nucleotide sequences in an alignment or set of sequences that have quality data</description><code>nucleotideSequenceWithQualityCount</code><visible>false</visible><type>java.lang.Integer</type><constraints /></field></value><value class="com.biomatters.core.documents.Field"><field><name>Filename</name><description></description><code>filename</code><editable>true</editable><type>java.lang.String</type><constraints /></field></value><value class="com.biomatters.core.documents.Field"><field><name>Path</name><description></description><code>path</code><editable>true</editable><type>java.lang.String</type><constraints /></field></value><value class="com.biomatters.core.documents.Field"><field><name>Query coverage</name><description>The percentage of the query sequence covered by this hit (internal gaps are counted as coverage)</description><code>queryCoverage</code><type>com.biomatters.geneious.publicapi.implementations.Percentage</type><constraints /></field></value><value class="com.biomatters.core.documents.Field"><field><name># Nucleotide Sequences With Mates</name><description>The number of nucleotide sequences in an alignment or set of sequences that have quality data</description><code>nucleotideSequenceWithMatesCount</code><visible>false</visible><type>java.lang.Integer</type><constraints /></field></value></displayableFields><originalElement><XMLSerialisableRootElement cachedCountGC="4795" cachedCountAT="4070" charSequenceRevision="1" annotationsRevision="14" charSequenceValidated="true"><fields><isCircular>true</isCircular></fields><created type="date">1491470484175</created><name>JDc171 - pEAQ-GFP:hyg-fungi (USER)</name><description>Concatenation of 2 sequences</description><sequenceAnnotations><annotation><description>origin</description><type>origin</type><intervals><interval><minimumIndex>4643</minimumIndex><maximumIndex>4642</maximumIndex><direction>none</direction></interval></intervals><qualifiers /></annotation><annotation><description>eGFP reporter</description><type>reporter</type><intervals><interval><minimumIndex>5937</minimumIndex><maximumIndex>6653</maximumIndex><direction>leftToRight</direction></interval></intervals><qualifiers><qualifier><name>created by</name><value>User</value></qualifier></qualifiers></annotation><annotation><description>source Binary vector pEAQ-HT-DEST1</description><type>source</type><intervals><interval endsAfterMaximumIndex="true"><minimumIndex>4643</minimumIndex><maximumIndex>4790</maximumIndex><direction>leftToRight</direction></interval><interval beginsBeforeMinimumIndex="true"><minimumIndex>17</minimumIndex><maximumIndex>4642</maximumIndex><direction>leftToRight</direction></interval></intervals><qualifiers><qualifier><name>organism</name><value>Binary vector pEAQ-HT-DEST1</value></qualifier><qualifier><name>mol_type</name><value>other RNA</value></qualifier><qualifier><name>db_xref</name><value>taxon:667715</value></qualifier><qualifier><name>NCBI Feature Key</name><value>source</value></qualifier></qualifiers></annotation><annotation><description>TDNA</description><type>tdna</type><intervals><interval><minimumIndex>4643</minimumIndex><maximumIndex>9052</maximumIndex><direction>none</direction></interval></intervals><qualifiers><qualifier><name>created by</name><value>User</value></qualifier></qualifiers></annotation><annotation><description>TtrpC</description><type>terminator</type><intervals><interval><minimumIndex>6742</minimumIndex><maximumIndex>7296</maximumIndex><direction>rightToLeft</direction></interval></intervals><qualifiers><qualifier><name>created by</name><value>User</value></qualifier><qualifier><name>modified by</name><value>User</value></qualifier></qualifiers></annotation><annotation><description>pEAQ-HT-DEST1 USER PCR Product 2 extraction (concatenated sequence 1)</description><type>Concatenated sequence</type><intervals><interval><minimumIndex>17</minimumIndex><maximumIndex>4790</maximumIndex><direction>leftToRight</direction></interval></intervals><qualifiers><qualifier><name>Source</name><weakUrnReference class="urn" weakReference="true">urn:local:.:l-aor1lsr</weakUrnReference></qualifier></qualifiers></annotation><annotation><description>pGpdGFP USER PCR Product extraction (concatenated sequence 2)</description><type>Concatenated sequence</type><intervals><interval><minimumIndex>4799</minimumIndex><maximumIndex>8856</maximumIndex><direction>leftToRight</direction></interval></intervals><qualifiers><qualifier><name>Source</name><weakUrnReference class="urn" weakReference="true">urn:local:.:m-aor1lsr</weakUrnReference></qualifier></qualifiers></annotation><annotation><description>Ligation</description><type>ligation</type><intervals><interval><minimumIndex>8857</minimumIndex><maximumIndex>8865</maximumIndex><direction>none</direction></interval></intervals><qualifiers /></annotation><annotation><description>Ligation</description><type>ligation</type><intervals><interval><minimumIndex>4791</minimumIndex><maximumIndex>4798</maximumIndex><direction>none</direction></interval></intervals><qualifiers /></annotation><annotation><description>PgpdA</description><type>promoter</type><intervals><interval beginsBeforeMinimumIndex="true"><minimumIndex>4799</minimumIndex><maximumIndex>5935</maximumIndex><direction>leftToRight</direction></interval></intervals><qualifiers><qualifier><name>created by</name><value>User</value></qualifier><qualifier><name>modified by</name><value>User</value></qualifier></qualifiers></annotation><annotation><description>PtrpC</description><type>promoter</type><intervals><interval><minimumIndex>8496</minimumIndex><maximumIndex>8856</maximumIndex><direction>rightToLeft</direction></interval></intervals><qualifiers><qualifier><name>created by</name><value>User</value></qualifier></qualifiers></annotation><annotation><description>rep origin</description><type>rep_origin</type><intervals><interval><minimumIndex>3721</minimumIndex><maximumIndex>4338</maximumIndex><direction>leftToRight</direction></interval></intervals><qualifiers><qualifier><name>note</name><value>oriV; origin of replication from pRK2</value></qualifier><qualifier><name>NCBI Feature Key</name><value>rep_origin</value></qualifier></qualifiers></annotation><annotation><description>rep origin</description><type>rep_origin</type><intervals><interval><minimumIndex>269</minimumIndex><maximumIndex>858</maximumIndex><direction>rightToLeft</direction></interval></intervals><qualifiers><qualifier><name>note</name><value>ColEI; origin of replication from pBR322</value></qualifier><qualifier><name>NCBI Feature Key</name><value>rep_origin</value></qualifier></qualifiers></annotation><annotation><description>trfA CDS</description><type>CDS</type><intervals><interval><minimumIndex>2475</minimumIndex><maximumIndex>3623</maximumIndex><direction>leftToRight</direction></interval></intervals><qualifiers><qualifier><name>gene</name><value>trfA</value></qualifier><qualifier><name>codon_start</name><value>1</value></qualifier><qualifier><name>transl_table</name><value>11</value></qualifier><qualifier><name>product</name><value>TrfA</value></qualifier><qualifier><name>protein_id</name><value>ACV49946.1</value></qualifier><qualifier><name>db_xref</name><value>GI:257196402</value></qualifier><qualifier><name>translation</name><value>MNRTFDRKAYRQELIDAGFSAEDAETIASRTVMRAPRETFQSVGSMVQQATAKIERDSVQLAPPALPAPSAAVERSRRLEQEAAGLAKSMTIDTRGTMTTKKRKTAGEDLAKQVSEAKQAALLKHTKQQIKEMQLSLFDIAPWPDTMRAMPNDTARSALFTTRNKKIPREALQNKVIFHVNKDVKITYTGVELRADDDELVWQQVLEYAKRTPIGEPITFTFYELCQDLGWSINGRYYTKAEECLSRLQATAMGFTSDRVGHLESVSLLHRFRVLDRGKKTSRCQVLIDEEIVVLFAGDHYTKFIWEKYRKLSPTARRMFDYFSSHREPYPLKLETFRLMCGSDSTRVKKWREQVGEACEELRGSGLVEHAWVNDDLVHCKR</value></qualifier><qualifier><name>NCBI Feature Key</name><value>CDS</value></qualifier></qualifiers></annotation><annotation><description>hph</description><type>CDS</type><intervals><interval><minimumIndex>7466</minimumIndex><maximumIndex>8491</maximumIndex><direction>rightToLeft</direction></interval></intervals><qualifiers><qualifier><name>created by</name><value>User</value></qualifier><qualifier><name>modified by</name><value>User</value></qualifier></qualifiers></annotation><annotation><description>neomycin phosphotransferase III CDS</description><type>CDS</type><intervals><interval><minimumIndex>1382</minimumIndex><maximumIndex>2176</maximumIndex><direction>leftToRight</direction></interval></intervals><qualifiers><qualifier><name>note</name><value>NPTIII; kanamycin resistance</value></qualifier><qualifier><name>codon_start</name><value>1</value></qualifier><qualifier><name>transl_table</name><value>11</value></qualifier><qualifier><name>product</name><value>neomycin phosphotransferase III</value></qualifier><qualifier><name>protein_id</name><value>ACV49945.1</value></qualifier><qualifier><name>db_xref</name><value>GI:257196401</value></qualifier><qualifier><name>translation</name><value>MAKMRISPELKKLIEKYRCVKDTEGMSPAKVYKLVGENENLYLKMTDSRYKGTTYDVEREKDMMLWLEGKLPVPKVLHFERHDGWSNLLMSEADGVLCSEEYEDEQSPEKIIELYAECIRLFHSIDISDCPYTNSLDSRLAELDYLLNNDLADVDCENWEEDTPFKDPRELYDFLKTEKPEEELVFSHGDLGDSNIFVKDGKVSGFIDLGRSGRADKWYDIAFCVRSIREDIGEEQYVELFFDLLGIKPDWEKIKYYILLDELF</value></qualifier><qualifier><name>NCBI Feature Key</name><value>CDS</value></qualifier></qualifiers></annotation><annotation><description>VcvAz81DURMOyUimb1UyRsOZ/qQ.1533686786195.96959</description><type>invisible_Parent</type><intervals><interval><minimumIndex>5918</minimumIndex><maximumIndex>10939</maximumIndex><direction>leftToRight</direction></interval></intervals><qualifiers /></annotation><annotation><description>gHLM0ri6C8i937HKe4swyKusPeE.1485244275021.4</description><type>invisible_Parent</type><intervals><interval beginsBeforeMinimumIndex="true" endsAfterMaximumIndex="true"><minimumIndex>17</minimumIndex><maximumIndex>4790</maximumIndex><direction>leftToRight</direction></interval></intervals><qualifiers /></annotation><annotation><description>gHLM0ri6C8i937HKe4swyKusPeE.1483416421641.12</description><type>invisible_Parent</type><intervals><interval beginsBeforeMinimumIndex="true" endsAfterMaximumIndex="true"><minimumIndex>17</minimumIndex><maximumIndex>4790</maximumIndex><direction>leftToRight</direction></interval></intervals><qualifiers /></annotation><annotation><description>VcvAz81DURMOyUimb1UyRsOZ/qQ.1533686786122.96958</description><type>invisible_Parent</type><intervals><interval><minimumIndex>2075</minimumIndex><maximumIndex>5917</maximumIndex><direction>leftToRight</direction></interval></intervals><qualifiers /></annotation><annotation><description>RB; right border</description><type>misc_feature</type><intervals><interval><minimumIndex>26</minimumIndex><maximumIndex>187</maximumIndex><direction>rightToLeft</direction></interval></intervals><qualifiers><qualifier><name>note</name><value>RB; right border</value></qualifier><qualifier><name>NCBI Feature Key</name><value>misc_feature</value></qualifier><qualifier><name>modified by</name><value>User</value></qualifier></qualifiers></annotation><annotation><description>LB; left border</description><type>misc_feature</type><intervals><interval><minimumIndex>4643</minimumIndex><maximumIndex>4790</maximumIndex><direction>rightToLeft</direction></interval></intervals><qualifiers><qualifier><name>note</name><value>LB; left border</value></qualifier><qualifier><name>NCBI Feature Key</name><value>misc_feature</value></qualifier><qualifier><name>modified by</name><value>User</value></qualifier></qualifiers></annotation><annotation><description>USER</description><type>misc_feature</type><intervals><interval><minimumIndex>4791</minimumIndex><maximumIndex>4791</maximumIndex><direction>none</direction></interval></intervals><qualifiers /></annotation><annotation><description>USER</description><type>misc_feature</type><intervals><interval><minimumIndex>8857</minimumIndex><maximumIndex>8857</maximumIndex><direction>none</direction></interval></intervals><qualifiers /></annotation><annotation><description>Extracted region from pEAQ-HT-DEST1</description><type>extracted region</type><intervals><interval><minimumIndex>17</minimumIndex><maximumIndex>4642</maximumIndex><direction>leftToRight</direction></interval></intervals><qualifiers><qualifier><name>Extracted interval</name><value>7029 -&gt; 11654</value></qualifier><qualifier><name>Original Circular Sequence Length</name><value>11654</value></qualifier></qualifiers></annotation><annotation><description>Extracted region from Consensus</description><type>extracted region</type><intervals><interval><minimumIndex>4799</minimumIndex><maximumIndex>8856</maximumIndex><direction>leftToRight</direction></interval></intervals><qualifiers><qualifier><name>Extracted interval</name><value>52 -&gt; 4109</value></qualifier><qualifier><name>Original Circular Sequence Length</name><value>6984</value></qualifier></qualifiers></annotation><annotation><description>Extracted region from pEAQ-HT-DEST1</description><type>extracted region</type><intervals><interval><minimumIndex>4643</minimumIndex><maximumIndex>4790</maximumIndex><direction>leftToRight</direction></interval></intervals><qualifiers><qualifier><name>Extracted interval</name><value>1 -&gt; 148</value></qualifier><qualifier><name>Original Circular Sequence Length</name><value>11654</value></qualifier></qualifiers></annotation><annotation><description>Extracted region from 1A4CZAD066.ab1</description><type>extracted region</type><intervals><interval><minimumIndex>1</minimumIndex><maximumIndex>16</maximumIndex><direction>leftToRight</direction></interval></intervals><qualifiers><qualifier><name>Extracted interval</name><value>211 &lt;- 226</value></qualifier></qualifiers></annotation><annotation><description>Extracted region from </description><type>extracted region</type><intervals><interval><minimumIndex>8857</minimumIndex><maximumIndex>8865</maximumIndex><direction>leftToRight</direction></interval></intervals><qualifiers><qualifier><name>Extracted interval</name><value>1 &lt;- 9</value></qualifier></qualifiers></annotation><annotation><description>Extracted region from </description><type>extracted region</type><intervals><interval><minimumIndex>4791</minimumIndex><maximumIndex>4798</maximumIndex><direction>leftToRight</direction></interval></intervals><qualifiers><qualifier><name>Extracted interval</name><value>1 &lt;- 8</value></qualifier></qualifiers></annotation><annotation><description>JD293_GFP_frag_USER_R</description><type>primer_bind_reverse</type><intervals><interval><minimumIndex>8835</minimumIndex><maximumIndex>8856</maximumIndex><direction>rightToLeft</direction></interval></intervals><qualifiers><qualifier><name>.hidden_Parent</name><value>gHLM0ri6C8i937HKe4swyKusPeE.1491468083092.0</value></qualifier><qualifier><name>.hidden_Parent</name><value>gHLM0ri6C8i937HKe4swyKusPeE.1491468709773.2</value></qualifier><qualifier><name>.hidden_Parent</name><value>gHLM0ri6C8i937HKe4swyKusPeE.1491468991455.3</value></qualifier><qualifier><name>.hidden_Parent</name><value>gHLM0ri6C8i937HKe4swyKusPeE.1491469810780.4</value></qualifier><qualifier><name>.hidden_Parent</name><value>gHLM0ri6C8i937HKe4swyKusPeE.1491470093146.5</value></qualifier><qualifier><name>modified by</name><value>User</value></qualifier><qualifier><name>Mismatches</name><value>0</value></qualifier><qualifier><name>Extension</name><value>AGGTGCCGU</value></qualifier><qualifier><name>.hidden_extensionAnnotations</name><value>&lt;annotations&gt;&#xD;
  &lt;annotation&gt;&#xD;
    &lt;description&gt;USER&lt;/description&gt;&#xD;
    &lt;type&gt;misc_feature&lt;/type&gt;&#xD;
    &lt;intervals&gt;&#xD;
      &lt;interval&gt;&#xD;
        &lt;minimumIndex&gt;9&lt;/minimumIndex&gt;&#xD;
        &lt;maximumIndex&gt;9&lt;/maximumIndex&gt;&#xD;
        &lt;direction&gt;none&lt;/direction&gt;&#xD;
      &lt;/interval&gt;&#xD;
    &lt;/intervals&gt;&#xD;
    &lt;qualifiers /&gt;&#xD;
  &lt;/annotation&gt;&#xD;
&lt;/annotations&gt;</value></qualifier><qualifier><name>created by</name><value>primer3</value></qualifier><qualifier><name>annotation group</name><value>176805162062525ef4962ba-85d8-472b-ba08-79bf0f024247</value></qualifier><qualifier><name>%GC</name><value>40.9</value></qualifier><qualifier><name>Tm</name><value>54.4</value></qualifier><qualifier><name>Hairpin Tm</name><value>None</value></qualifier><qualifier><name>Self Dimer Tm</name><value>None</value></qualifier><qualifier><name>Sequence</name><value>CAGAAGATGATATTGAAGGAGC</value></qualifier></qualifiers></annotation><annotation><description>Pvu-USER-pGpdGFP-R2</description><type>primer_bind_reverse</type><intervals><interval><minimumIndex>8835</minimumIndex><maximumIndex>8856</maximumIndex><direction>rightToLeft</direction></interval></intervals><qualifiers><qualifier><name>Mismatches</name><value>0</value></qualifier><qualifier><name>Extension</name><value>AU</value></qualifier><qualifier><name>.hidden_extensionAnnotations</name><value>&lt;annotations&gt;&#xD;
  &lt;annotation&gt;&#xD;
    &lt;description&gt;USER&lt;/description&gt;&#xD;
    &lt;type&gt;misc_feature&lt;/type&gt;&#xD;
    &lt;intervals&gt;&#xD;
      &lt;interval&gt;&#xD;
        &lt;minimumIndex&gt;1&lt;/minimumIndex&gt;&#xD;
        &lt;maximumIndex&gt;2&lt;/maximumIndex&gt;&#xD;
        &lt;direction&gt;leftToRight&lt;/direction&gt;&#xD;
      &lt;/interval&gt;&#xD;
    &lt;/intervals&gt;&#xD;
    &lt;qualifiers /&gt;&#xD;
  &lt;/annotation&gt;&#xD;
&lt;/annotations&gt;</value></qualifier><qualifier><name>created by</name><value>primer3</value></qualifier><qualifier><name>annotation group</name><value>1768053838261960e59a207-79e7-4718-86f6-f512fd59b390</value></qualifier><qualifier><name>%GC</name><value>40.9</value></qualifier><qualifier><name>Tm</name><value>54.4</value></qualifier><qualifier><name>Hairpin Tm</name><value>None</value></qualifier><qualifier><name>Self Dimer Tm</name><value>None</value></qualifier><qualifier><name>Sequence</name><value>CAGAAGATGATATTGAAGGAGC</value></qualifier></qualifiers></annotation><annotation><description>JD287_pEAQ_USER_rev2</description><type>primer_bind_reverse</type><intervals><interval><minimumIndex>4771</minimumIndex><maximumIndex>4790</maximumIndex><direction>rightToLeft</direction></interval></intervals><qualifiers><qualifier><name>modified by</name><value>User</value></qualifier><qualifier><name>Mismatches</name><value>0</value></qualifier><qualifier><name>Extension</name><value>ATCTATGU</value></qualifier><qualifier><name>.hidden_extensionAnnotations</name><value>&lt;annotations&gt;&#xD;
  &lt;annotation&gt;&#xD;
    &lt;description&gt;USER&lt;/description&gt;&#xD;
    &lt;type&gt;misc_feature&lt;/type&gt;&#xD;
    &lt;intervals&gt;&#xD;
      &lt;interval&gt;&#xD;
        &lt;minimumIndex&gt;8&lt;/minimumIndex&gt;&#xD;
        &lt;maximumIndex&gt;8&lt;/maximumIndex&gt;&#xD;
        &lt;direction&gt;none&lt;/direction&gt;&#xD;
      &lt;/interval&gt;&#xD;
    &lt;/intervals&gt;&#xD;
    &lt;qualifiers /&gt;&#xD;
  &lt;/annotation&gt;&#xD;
&lt;/annotations&gt;</value></qualifier><qualifier><name>created by</name><value>primer3</value></qualifier><qualifier><name>annotation group</name><value>176805036865527f5c5227f-a274-4d28-b06b-c760cf17582d</value></qualifier><qualifier><name>%GC</name><value>40.0</value></qualifier><qualifier><name>Tm</name><value>52.7</value></qualifier><qualifier><name>Hairpin Tm</name><value>None</value></qualifier><qualifier><name>Self Dimer Tm</name><value>None</value></qualifier><qualifier><name>Sequence</name><value>CAGTACATTAAAAACGTCCG</value></qualifier></qualifiers></annotation><annotation><description>RT-GFP-R</description><type>primer_bind_reverse</type><intervals><interval><minimumIndex>6174</minimumIndex><maximumIndex>6193</maximumIndex><direction>rightToLeft</direction></interval></intervals><qualifiers><qualifier><name>Mismatches</name><value>0</value></qualifier><qualifier><name>created by</name><value>primer3</value></qualifier><qualifier><name>annotation group</name><value>1768055496057624ac83ea2-09bc-4403-9052-c58a135d5302</value></qualifier><qualifier><name>%GC</name><value>45.0</value></qualifier><qualifier><name>Tm</name><value>58.0</value></qualifier><qualifier><name>Hairpin Tm</name><value>45.7</value></qualifier><qualifier><name>Self Dimer Tm</name><value>3.3</value></qualifier><qualifier><name>Sequence</name><value>TTGAAGAAGTCGTGCTGCTT</value></qualifier></qualifiers></annotation><annotation><description>JD_020_attB2 dTomato</description><type>primer_bind_reverse</type><intervals><interval><minimumIndex>6635</minimumIndex><maximumIndex>6653</maximumIndex><direction>rightToLeft</direction></interval></intervals><qualifiers><qualifier><name>Mismatches</name><value>0</value></qualifier><qualifier><name>Extension</name><value>AGAAAGCTGGGTA</value></qualifier><qualifier><name>.hidden_extensionAnnotations</name><value>&lt;annotations&gt;&#xD;
  &lt;annotation&gt;&#xD;
    &lt;description&gt;attB2 overlap&lt;/description&gt;&#xD;
    &lt;type&gt;misc_feature&lt;/type&gt;&#xD;
    &lt;intervals&gt;&#xD;
      &lt;interval&gt;&#xD;
        &lt;minimumIndex&gt;1&lt;/minimumIndex&gt;&#xD;
        &lt;maximumIndex&gt;12&lt;/maximumIndex&gt;&#xD;
        &lt;direction&gt;none&lt;/direction&gt;&#xD;
      &lt;/interval&gt;&#xD;
    &lt;/intervals&gt;&#xD;
    &lt;qualifiers&gt;&#xD;
      &lt;qualifier&gt;&#xD;
        &lt;name&gt;created by&lt;/name&gt;&#xD;
        &lt;value&gt;User&lt;/value&gt;&#xD;
      &lt;/qualifier&gt;&#xD;
    &lt;/qualifiers&gt;&#xD;
  &lt;/annotation&gt;&#xD;
  &lt;annotation&gt;&#xD;
    &lt;description&gt;CTA&lt;/description&gt;&#xD;
    &lt;type&gt;Editing History Deletion&lt;/type&gt;&#xD;
    &lt;intervals&gt;&#xD;
      &lt;interval&gt;&#xD;
        &lt;minimumIndex&gt;14&lt;/minimumIndex&gt;&#xD;
        &lt;maximumIndex&gt;13&lt;/maximumIndex&gt;&#xD;
        &lt;direction&gt;none&lt;/direction&gt;&#xD;
      &lt;/interval&gt;&#xD;
    &lt;/intervals&gt;&#xD;
    &lt;qualifiers&gt;&#xD;
      &lt;qualifier&gt;&#xD;
        &lt;name&gt;Original Bases&lt;/name&gt;&#xD;
        &lt;value&gt;CTA&lt;/value&gt;&#xD;
      &lt;/qualifier&gt;&#xD;
    &lt;/qualifiers&gt;&#xD;
  &lt;/annotation&gt;&#xD;
&lt;/annotations&gt;</value></qualifier><qualifier><name>created by</name><value>primer3</value></qualifier><qualifier><name>annotation group</name><value>1768052257400042852c7fd-ef5d-4e9c-b401-d61e1fd2765d</value></qualifier><qualifier><name>%GC</name><value>52.6</value></qualifier><qualifier><name>Tm</name><value>55.8</value></qualifier><qualifier><name>Hairpin Tm</name><value>None</value></qualifier><qualifier><name>Self Dimer Tm</name><value>None</value></qualifier><qualifier><name>Sequence</name><value>CTTGTACAGCTCGTCCATG</value></qualifier></qualifiers></annotation><annotation><description>JD_022_attB2 GFP</description><type>primer_bind_reverse</type><intervals><interval><minimumIndex>6635</minimumIndex><maximumIndex>6653</maximumIndex><direction>rightToLeft</direction></interval></intervals><qualifiers><qualifier><name>modified by</name><value>User</value></qualifier><qualifier><name>Mismatches</name><value>0</value></qualifier><qualifier><name>Extension</name><value>AGAAAGCTGGGTA</value></qualifier><qualifier><name>.hidden_extensionAnnotations</name><value>&lt;annotations&gt;&#xD;
  &lt;annotation&gt;&#xD;
    &lt;description&gt;attB2 overlap&lt;/description&gt;&#xD;
    &lt;type&gt;misc&lt;/type&gt;&#xD;
    &lt;intervals&gt;&#xD;
      &lt;interval&gt;&#xD;
        &lt;minimumIndex&gt;1&lt;/minimumIndex&gt;&#xD;
        &lt;maximumIndex&gt;12&lt;/maximumIndex&gt;&#xD;
        &lt;direction&gt;leftToRight&lt;/direction&gt;&#xD;
      &lt;/interval&gt;&#xD;
    &lt;/intervals&gt;&#xD;
    &lt;qualifiers /&gt;&#xD;
  &lt;/annotation&gt;&#xD;
  &lt;annotation&gt;&#xD;
    &lt;description&gt;N&lt;/description&gt;&#xD;
    &lt;type&gt;misc_difference&lt;/type&gt;&#xD;
    &lt;intervals&gt;&#xD;
      &lt;interval&gt;&#xD;
        &lt;minimumIndex&gt;13&lt;/minimumIndex&gt;&#xD;
        &lt;maximumIndex&gt;13&lt;/maximumIndex&gt;&#xD;
        &lt;direction&gt;none&lt;/direction&gt;&#xD;
      &lt;/interval&gt;&#xD;
    &lt;/intervals&gt;&#xD;
    &lt;qualifiers&gt;&#xD;
      &lt;qualifier&gt;&#xD;
        &lt;name&gt;created by&lt;/name&gt;&#xD;
        &lt;value&gt;User&lt;/value&gt;&#xD;
      &lt;/qualifier&gt;&#xD;
    &lt;/qualifiers&gt;&#xD;
  &lt;/annotation&gt;&#xD;
&lt;/annotations&gt;</value></qualifier><qualifier><name>created by</name><value>primer3</value></qualifier><qualifier><name>annotation group</name><value>176805288117093251af436-1680-451f-910e-9b2c7c28c416</value></qualifier><qualifier><name>%GC</name><value>52.6</value></qualifier><qualifier><name>Tm</name><value>55.8</value></qualifier><qualifier><name>Hairpin Tm</name><value>None</value></qualifier><qualifier><name>Self Dimer Tm</name><value>None</value></qualifier><qualifier><name>Sequence</name><value>CTTGTACAGCTCGTCCATG</value></qualifier></qualifiers></annotation><annotation><description>JD279_pEAQ_rev</description><type>primer_bind_reverse</type><intervals><interval><minimumIndex>2061</minimumIndex><maximumIndex>2078</maximumIndex><direction>rightToLeft</direction></interval></intervals><qualifiers><qualifier><name>Mismatches</name><value>0</value></qualifier><qualifier><name>created by</name><value>primer3</value></qualifier><qualifier><name>annotation group</name><value>176804863026136b161a6e5-ccbd-438f-bae2-4b812f53ce6d</value></qualifier><qualifier><name>%GC</name><value>55.6</value></qualifier><qualifier><name>Tm</name><value>53.4</value></qualifier><qualifier><name>Hairpin Tm</name><value>None</value></qualifier><qualifier><name>Self Dimer Tm</name><value>None</value></qualifier><qualifier><name>Sequence</name><value>CGATATCCTCCCTGATCG</value></qualifier></qualifiers></annotation><annotation><description>JD289_hph</description><type>primer_bind_reverse</type><intervals><interval><minimumIndex>7635</minimumIndex><maximumIndex>7652</maximumIndex><direction>rightToLeft</direction></interval></intervals><qualifiers><qualifier><name>modified by</name><value>User</value></qualifier><qualifier><name>Mismatches</name><value>0</value></qualifier><qualifier><name>created by</name><value>primer3</value></qualifier><qualifier><name>annotation group</name><value>176805100004195d1d26824-b276-4ef6-9198-a25353a81bb5</value></qualifier><qualifier><name>%GC</name><value>50.0</value></qualifier><qualifier><name>Tm</name><value>55.1</value></qualifier><qualifier><name>Hairpin Tm</name><value>None</value></qualifier><qualifier><name>Self Dimer Tm</name><value>3.1</value></qualifier><qualifier><name>Sequence</name><value>CGGCAATTTCGATGATGC</value></qualifier></qualifiers></annotation><annotation><description>JD294 - PgpdA</description><type>primer_bind_reverse</type><intervals><interval><minimumIndex>4946</minimumIndex><maximumIndex>4963</maximumIndex><direction>rightToLeft</direction></interval></intervals><qualifiers><qualifier><name>modified by</name><value>User</value></qualifier><qualifier><name>Mismatches</name><value>0</value></qualifier><qualifier><name>created by</name><value>primer3</value></qualifier><qualifier><name>annotation group</name><value>176805192065384d567ad1c-1637-496a-9219-fd6de6109d57</value></qualifier><qualifier><name>%GC</name><value>55.6</value></qualifier><qualifier><name>Tm</name><value>53.8</value></qualifier><qualifier><name>Hairpin Tm</name><value>None</value></qualifier><qualifier><name>Self Dimer Tm</name><value>None</value></qualifier><qualifier><name>Sequence</name><value>CGGTATAAGCTCTCCACC</value></qualifier></qualifiers></annotation><annotation><description>RL043_GFP R Primer</description><type>primer_bind_reverse</type><intervals><interval><minimumIndex>6636</minimumIndex><maximumIndex>6653</maximumIndex><direction>rightToLeft</direction></interval></intervals><qualifiers><qualifier><name>modified by</name><value>User</value></qualifier><qualifier><name>Mismatches</name><value>0</value></qualifier><qualifier><name>Extension</name><value>TAGCTCGAG</value></qualifier><qualifier><name>.hidden_extensionAnnotations</name><value>&lt;annotations&gt;&#xD;
  &lt;annotation&gt;&#xD;
    &lt;description&gt;XhoI&lt;/description&gt;&#xD;
    &lt;type&gt;restriction site&lt;/type&gt;&#xD;
    &lt;intervals&gt;&#xD;
      &lt;interval&gt;&#xD;
        &lt;minimumIndex&gt;4&lt;/minimumIndex&gt;&#xD;
        &lt;maximumIndex&gt;9&lt;/maximumIndex&gt;&#xD;
        &lt;direction&gt;leftToRight&lt;/direction&gt;&#xD;
      &lt;/interval&gt;&#xD;
    &lt;/intervals&gt;&#xD;
    &lt;qualifiers&gt;&#xD;
      &lt;qualifier&gt;&#xD;
        &lt;name&gt;Recognition pattern&lt;/name&gt;&#xD;
        &lt;value&gt;C^TCGAG&lt;/value&gt;&#xD;
      &lt;/qualifier&gt;&#xD;
    &lt;/qualifiers&gt;&#xD;
  &lt;/annotation&gt;&#xD;
&lt;/annotations&gt;</value></qualifier><qualifier><name>created by</name><value>primer3</value></qualifier><qualifier><name>annotation group</name><value>17680544741462857c59f54-f225-46a4-9366-d626a6b738cc</value></qualifier><qualifier><name>%GC</name><value>50.0</value></qualifier><qualifier><name>Tm</name><value>54.0</value></qualifier><qualifier><name>Hairpin Tm</name><value>None</value></qualifier><qualifier><name>Self Dimer Tm</name><value>None</value></qualifier><qualifier><name>Sequence</name><value>CTTGTACAGCTCGTCCAT</value></qualifier></qualifiers></annotation><annotation><description>JD388_GFP_RT_R</description><type>primer_bind_reverse</type><intervals><interval><minimumIndex>6318</minimumIndex><maximumIndex>6335</maximumIndex><direction>rightToLeft</direction></interval></intervals><qualifiers><qualifier><name>Sequence</name><value>CTCCTTGAAGTCGATGCC</value></qualifier><qualifier><name>Hairpin Tm</name><value>None</value></qualifier><qualifier><name>Tm</name><value>55.2</value></qualifier><qualifier><name>Self Dimer Tm</name><value>None</value></qualifier><qualifier><name>%GC</name><value>55.6</value></qualifier><qualifier><name>Pair Dimer Tm</name><value>None</value></qualifier><qualifier><name>Product Size</name><value>150</value></qualifier><qualifier><name>annotation group</name><value>2433857484205226fcf051ca-8e05-4384-970e-d141587c844aJDc171 - pEAQ-GFP:hyg-fungi (USER)</value></qualifier><qualifier><name>modified by</name><value>User</value></qualifier></qualifiers></annotation><annotation><description>JD281_seq_RB_rev </description><type>primer_bind_reverse</type><intervals><interval><minimumIndex>232</minimumIndex><maximumIndex>247</maximumIndex><direction>rightToLeft</direction></interval></intervals><qualifiers><qualifier><name>modified by</name><value>User</value></qualifier><qualifier><name>Mismatches</name><value>0</value></qualifier><qualifier><name>created by</name><value>primer3</value></qualifier><qualifier><name>annotation group</name><value>176804970941947510ab20f-d38a-47e9-a2b2-6b5ac4b22299</value></qualifier><qualifier><name>%GC</name><value>62.5</value></qualifier><qualifier><name>Tm</name><value>54.7</value></qualifier><qualifier><name>Hairpin Tm</name><value>43.3</value></qualifier><qualifier><name>Self Dimer Tm</name><value>11.2</value></qualifier><qualifier><name>Sequence</name><value>GGCAGTGACGTCATCG</value></qualifier></qualifiers></annotation><annotation><description>JD037_GFP_tag</description><type>primer_bind_reverse</type><intervals><interval><minimumIndex>6640</minimumIndex><maximumIndex>6653</maximumIndex><direction>rightToLeft</direction></interval></intervals><qualifiers><qualifier><name>Mismatches</name><value>0</value></qualifier><qualifier><name>Extension</name><value>TAGCCTCGAG</value></qualifier><qualifier><name>.hidden_extensionAnnotations</name><value>&lt;annotations&gt;&#xD;
  &lt;annotation&gt;&#xD;
    &lt;description /&gt;&#xD;
    &lt;type&gt;Editing History Insertion&lt;/type&gt;&#xD;
    &lt;intervals&gt;&#xD;
      &lt;interval&gt;&#xD;
        &lt;minimumIndex&gt;1&lt;/minimumIndex&gt;&#xD;
        &lt;maximumIndex&gt;10&lt;/maximumIndex&gt;&#xD;
        &lt;direction&gt;none&lt;/direction&gt;&#xD;
      &lt;/interval&gt;&#xD;
    &lt;/intervals&gt;&#xD;
    &lt;qualifiers&gt;&#xD;
      &lt;qualifier&gt;&#xD;
        &lt;name&gt;Original Bases&lt;/name&gt;&#xD;
        &lt;value /&gt;&#xD;
      &lt;/qualifier&gt;&#xD;
    &lt;/qualifiers&gt;&#xD;
  &lt;/annotation&gt;&#xD;
  &lt;annotation&gt;&#xD;
    &lt;description&gt;XhoI&lt;/description&gt;&#xD;
    &lt;type&gt;restriction site&lt;/type&gt;&#xD;
    &lt;intervals&gt;&#xD;
      &lt;interval&gt;&#xD;
        &lt;minimumIndex&gt;5&lt;/minimumIndex&gt;&#xD;
        &lt;maximumIndex&gt;10&lt;/maximumIndex&gt;&#xD;
        &lt;direction&gt;leftToRight&lt;/direction&gt;&#xD;
      &lt;/interval&gt;&#xD;
    &lt;/intervals&gt;&#xD;
    &lt;qualifiers&gt;&#xD;
      &lt;qualifier&gt;&#xD;
        &lt;name&gt;Recognition pattern&lt;/name&gt;&#xD;
        &lt;value&gt;C^TCGAG&lt;/value&gt;&#xD;
      &lt;/qualifier&gt;&#xD;
    &lt;/qualifiers&gt;&#xD;
  &lt;/annotation&gt;&#xD;
&lt;/annotations&gt;</value></qualifier><qualifier><name>created by</name><value>primer3</value></qualifier><qualifier><name>annotation group</name><value>17680476799167879606a2c-65f6-40ad-a79a-37fddb3b4091</value></qualifier><qualifier><name>%GC</name><value>50.0</value></qualifier><qualifier><name>Tm</name><value>44.6</value></qualifier><qualifier><name>Hairpin Tm</name><value>None</value></qualifier><qualifier><name>Self Dimer Tm</name><value>None</value></qualifier><qualifier><name>Sequence</name><value>CTTGTACAGCTCGT</value></qualifier></qualifiers></annotation><annotation><description>DraIII</description><type>restriction site</type><intervals><interval><minimumIndex>8200</minimumIndex><maximumIndex>8208</maximumIndex><direction>none</direction></interval></intervals><qualifiers><qualifier><name>Recognition pattern</name><value>CACNNN^GTG</value></qualifier><qualifier><name>annotation group</name><value>CACNNNGTG</value></qualifier></qualifiers></annotation><annotation><description>DraIII</description><type>restriction site</type><intervals><interval><minimumIndex>7907</minimumIndex><maximumIndex>7915</maximumIndex><direction>none</direction></interval></intervals><qualifiers><qualifier><name>Recognition pattern</name><value>CACNNN^GTG</value></qualifier><qualifier><name>annotation group</name><value>CACNNNGTG</value></qualifier></qualifiers></annotation><annotation><description>ClaI</description><type>restriction site</type><intervals><interval><minimumIndex>5903</minimumIndex><maximumIndex>5908</maximumIndex><direction>none</direction></interval></intervals><qualifiers><qualifier><name>Recognition pattern</name><value>AT^CGAT</value></qualifier><qualifier><name>annotation group</name><value>ATCGAT</value></qualifier></qualifiers></annotation><annotation><description>ClaI</description><type>restriction site</type><intervals><interval><minimumIndex>8492</minimumIndex><maximumIndex>8497</maximumIndex><direction>none</direction></interval></intervals><qualifiers><qualifier><name>Recognition pattern</name><value>AT^CGAT</value></qualifier><qualifier><name>annotation group</name><value>ATCGAT</value></qualifier></qualifiers></annotation><annotation><description>BspHI</description><type>restriction site</type><intervals><interval><minimumIndex>5065</minimumIndex><maximumIndex>5070</maximumIndex><direction>none</direction></interval></intervals><qualifiers><qualifier><name>Recognition pattern</name><value>T^CATGA</value></qualifier><qualifier><name>annotation group</name><value>TCATGA</value></qualifier></qualifiers></annotation><annotation><description>BspHI</description><type>restriction site</type><intervals><interval><minimumIndex>1647</minimumIndex><maximumIndex>1652</maximumIndex><direction>none</direction></interval></intervals><qualifiers><qualifier><name>Recognition pattern</name><value>T^CATGA</value></qualifier><qualifier><name>annotation group</name><value>TCATGA</value></qualifier></qualifiers></annotation><annotation><description>EcoRV</description><type>restriction site</type><intervals><interval><minimumIndex>5915</minimumIndex><maximumIndex>5920</maximumIndex><direction>none</direction></interval></intervals><qualifiers><qualifier><name>Recognition pattern</name><value>GAT^ATC</value></qualifier><qualifier><name>annotation group</name><value>GATATC</value></qualifier></qualifiers></annotation><annotation><description>EcoRV</description><type>restriction site</type><intervals><interval><minimumIndex>2072</minimumIndex><maximumIndex>2077</maximumIndex><direction>none</direction></interval></intervals><qualifiers><qualifier><name>Recognition pattern</name><value>GAT^ATC</value></qualifier><qualifier><name>annotation group</name><value>GATATC</value></qualifier></qualifiers></annotation><annotation><description>HindIII</description><type>restriction site</type><intervals><interval><minimumIndex>5909</minimumIndex><maximumIndex>5914</maximumIndex><direction>none</direction></interval></intervals><qualifiers><qualifier><name>Recognition pattern</name><value>A^AGCTT</value></qualifier><qualifier><name>annotation group</name><value>AAGCTT</value></qualifier></qualifiers></annotation><annotation><description>HindIII</description><type>restriction site</type><intervals><interval><minimumIndex>6676</minimumIndex><maximumIndex>6681</maximumIndex><direction>none</direction></interval></intervals><qualifiers><qualifier><name>Recognition pattern</name><value>A^AGCTT</value></qualifier><qualifier><name>annotation group</name><value>AAGCTT</value></qualifier></qualifiers></annotation><annotation><description>PacI</description><type>restriction site</type><intervals /><qualifiers><qualifier><name>Recognition pattern</name><value>TTAAT^TAA</value></qualifier></qualifiers></annotation><annotation><description>PspXI</description><type>restriction site</type><intervals /><qualifiers><qualifier><name>Recognition pattern</name><value>VC^TCGAGB</value></qualifier></qualifiers></annotation><annotation><description>NheI</description><type>restriction site</type><intervals /><qualifiers><qualifier><name>Recognition pattern</name><value>G^CTAGC</value></qualifier></qualifiers></annotation><annotation><description>XbaI</description><type>restriction site</type><intervals /><qualifiers><qualifier><name>Recognition pattern</name><value>T^CTAGA</value></qualifier></qualifiers></annotation><annotation><description>AscI</description><type>restriction site</type><intervals /><qualifiers><qualifier><name>Recognition pattern</name><value>GG^CGCGCC</value></qualifier></qualifiers></annotation><annotation><description>JD292_GFP_frag_USER_F</description><type>primer_bind</type><intervals><interval><minimumIndex>4799</minimumIndex><maximumIndex>4826</maximumIndex><direction>leftToRight</direction></interval></intervals><qualifiers><qualifier><name>.hidden_Parent</name><value>gHLM0ri6C8i937HKe4swyKusPeE.1491468083092.0</value></qualifier><qualifier><name>.hidden_Parent</name><value>gHLM0ri6C8i937HKe4swyKusPeE.1491468709773.2</value></qualifier><qualifier><name>.hidden_Parent</name><value>gHLM0ri6C8i937HKe4swyKusPeE.1491468991455.3</value></qualifier><qualifier><name>.hidden_Parent</name><value>gHLM0ri6C8i937HKe4swyKusPeE.1491469810780.4</value></qualifier><qualifier><name>.hidden_Parent</name><value>gHLM0ri6C8i937HKe4swyKusPeE.1491470093146.5</value></qualifier><qualifier><name>modified by</name><value>User</value></qualifier><qualifier><name>Mismatches</name><value>0</value></qualifier><qualifier><name>Extension</name><value>ACATAGAU</value></qualifier><qualifier><name>.hidden_extensionAnnotations</name><value>&lt;annotations&gt;&#xD;
  &lt;annotation&gt;&#xD;
    &lt;description&gt;USER&lt;/description&gt;&#xD;
    &lt;type&gt;misc_feature&lt;/type&gt;&#xD;
    &lt;intervals&gt;&#xD;
      &lt;interval&gt;&#xD;
        &lt;minimumIndex&gt;8&lt;/minimumIndex&gt;&#xD;
        &lt;maximumIndex&gt;8&lt;/maximumIndex&gt;&#xD;
        &lt;direction&gt;none&lt;/direction&gt;&#xD;
      &lt;/interval&gt;&#xD;
    &lt;/intervals&gt;&#xD;
    &lt;qualifiers /&gt;&#xD;
  &lt;/annotation&gt;&#xD;
&lt;/annotations&gt;</value></qualifier><qualifier><name>created by</name><value>primer3</value></qualifier><qualifier><name>annotation group</name><value>176805131688989a11d4ffd-2b81-428e-861d-364c495c5ec0</value></qualifier><qualifier><name>%GC</name><value>32.1</value></qualifier><qualifier><name>Tm</name><value>58.6</value></qualifier><qualifier><name>Hairpin Tm</name><value>None</value></qualifier><qualifier><name>Self Dimer Tm</name><value>None</value></qualifier><qualifier><name>Sequence</name><value>TTAATTCTATTTGTGTTTGATCGAGACC</value></qualifier></qualifiers></annotation><annotation><description>Pvu-USER-pGpdGFP-F</description><type>primer_bind</type><intervals><interval><minimumIndex>4799</minimumIndex><maximumIndex>4826</maximumIndex><direction>leftToRight</direction></interval></intervals><qualifiers><qualifier><name>Mismatches</name><value>0</value></qualifier><qualifier><name>Extension</name><value>AU</value></qualifier><qualifier><name>.hidden_extensionAnnotations</name><value>&lt;annotations&gt;&#xD;
  &lt;annotation&gt;&#xD;
    &lt;description&gt;USER&lt;/description&gt;&#xD;
    &lt;type&gt;misc_feature&lt;/type&gt;&#xD;
    &lt;intervals&gt;&#xD;
      &lt;interval&gt;&#xD;
        &lt;minimumIndex&gt;2&lt;/minimumIndex&gt;&#xD;
        &lt;maximumIndex&gt;2&lt;/maximumIndex&gt;&#xD;
        &lt;direction&gt;none&lt;/direction&gt;&#xD;
      &lt;/interval&gt;&#xD;
    &lt;/intervals&gt;&#xD;
    &lt;qualifiers /&gt;&#xD;
  &lt;/annotation&gt;&#xD;
&lt;/annotations&gt;</value></qualifier><qualifier><name>created by</name><value>primer3</value></qualifier><qualifier><name>annotation group</name><value>176805350047738ddb37b98-a3cf-4dd4-92bf-78e1d7e4cf26</value></qualifier><qualifier><name>%GC</name><value>32.1</value></qualifier><qualifier><name>Tm</name><value>58.6</value></qualifier><qualifier><name>Hairpin Tm</name><value>None</value></qualifier><qualifier><name>Self Dimer Tm</name><value>None</value></qualifier><qualifier><name>Sequence</name><value>TTAATTCTATTTGTGTTTGATCGAGACC</value></qualifier></qualifiers></annotation><annotation><description>RT-GFP-F</description><type>primer_bind</type><intervals><interval><minimumIndex>6060</minimumIndex><maximumIndex>6080</maximumIndex><direction>leftToRight</direction></interval></intervals><qualifiers><qualifier><name>Mismatches</name><value>0</value></qualifier><qualifier><name>created by</name><value>primer3</value></qualifier><qualifier><name>annotation group</name><value>1768055137771068dc0bd20-6a88-49e6-8955-469a73668de1</value></qualifier><qualifier><name>%GC</name><value>47.6</value></qualifier><qualifier><name>Tm</name><value>57.9</value></qualifier><qualifier><name>Hairpin Tm</name><value>None</value></qualifier><qualifier><name>Self Dimer Tm</name><value>None</value></qualifier><qualifier><name>Sequence</name><value>AAGCTGACCCTGAAGTTCATC</value></qualifier></qualifiers></annotation><annotation><description>CSN389</description><type>primer_bind</type><intervals><interval><minimumIndex>5519</minimumIndex><maximumIndex>5538</maximumIndex><direction>leftToRight</direction></interval></intervals><qualifiers><qualifier><name>.hidden_Parent</name><value>gHLM0ri6C8i937HKe4swyKusPeE.1481510715881.7</value></qualifier><qualifier><name>.hidden_Parent</name><value>gHLM0ri6C8i937HKe4swyKusPeE.1483582912187.53</value></qualifier><qualifier><name>modified by</name><value>User</value></qualifier><qualifier><name>Mismatches</name><value>0</value></qualifier><qualifier><name>Extension</name><value>GGGTTTAAU</value></qualifier><qualifier><name>.hidden_extensionAnnotations</name><value>&lt;annotations&gt;&#xD;
  &lt;annotation&gt;&#xD;
    &lt;description&gt;USER&lt;/description&gt;&#xD;
    &lt;type&gt;misc_feature&lt;/type&gt;&#xD;
    &lt;intervals&gt;&#xD;
      &lt;interval&gt;&#xD;
        &lt;minimumIndex&gt;9&lt;/minimumIndex&gt;&#xD;
        &lt;maximumIndex&gt;9&lt;/maximumIndex&gt;&#xD;
        &lt;direction&gt;none&lt;/direction&gt;&#xD;
      &lt;/interval&gt;&#xD;
    &lt;/intervals&gt;&#xD;
    &lt;qualifiers /&gt;&#xD;
  &lt;/annotation&gt;&#xD;
&lt;/annotations&gt;</value></qualifier><qualifier><name>created by</name><value>primer3</value></qualifier><qualifier><name>annotation group</name><value>1768046738754628a4d179e-b884-4b0a-b642-3fa0e5139d6b</value></qualifier><qualifier><name>%GC</name><value>55.0</value></qualifier><qualifier><name>Tm</name><value>59.1</value></qualifier><qualifier><name>Hairpin Tm</name><value>64.9</value></qualifier><qualifier><name>Self Dimer Tm</name><value>None</value></qualifier><qualifier><name>Sequence</name><value>GCGTAAGCTCCCTAATTGGC</value></qualifier></qualifiers></annotation><annotation><description>CSN390</description><type>primer_bind</type><intervals><interval><minimumIndex>7062</minimumIndex><maximumIndex>7081</maximumIndex><direction>leftToRight</direction></interval></intervals><qualifiers><qualifier><name>.hidden_Parent</name><value>gHLM0ri6C8i937HKe4swyKusPeE.1481510715881.7</value></qualifier><qualifier><name>modified by</name><value>User</value></qualifier><qualifier><name>Mismatches</name><value>0</value></qualifier><qualifier><name>Extension</name><value>GGTCTTAAU</value></qualifier><qualifier><name>.hidden_extensionAnnotations</name><value>&lt;annotations&gt;&#xD;
  &lt;annotation&gt;&#xD;
    &lt;description&gt;USER&lt;/description&gt;&#xD;
    &lt;type&gt;misc_feature&lt;/type&gt;&#xD;
    &lt;intervals&gt;&#xD;
      &lt;interval&gt;&#xD;
        &lt;minimumIndex&gt;9&lt;/minimumIndex&gt;&#xD;
        &lt;maximumIndex&gt;9&lt;/maximumIndex&gt;&#xD;
        &lt;direction&gt;none&lt;/direction&gt;&#xD;
      &lt;/interval&gt;&#xD;
    &lt;/intervals&gt;&#xD;
    &lt;qualifiers /&gt;&#xD;
  &lt;/annotation&gt;&#xD;
&lt;/annotations&gt;</value></qualifier><qualifier><name>created by</name><value>primer3</value></qualifier><qualifier><name>annotation group</name><value>176804703921788bf3c900e-7449-4a6d-9f97-b9fbb43dcdb3</value></qualifier><qualifier><name>%GC</name><value>60.0</value></qualifier><qualifier><name>Tm</name><value>60.5</value></qualifier><qualifier><name>Hairpin Tm</name><value>50.2</value></qualifier><qualifier><name>Self Dimer Tm</name><value>0.3</value></qualifier><qualifier><name>Sequence</name><value>GAGCCAAGAGCGGATTCCTC</value></qualifier></qualifiers></annotation><annotation><description>JD258_pEAQ_USER_fwd</description><type>primer_bind</type><intervals><interval><minimumIndex>17</minimumIndex><maximumIndex>34</maximumIndex><direction>leftToRight</direction></interval></intervals><qualifiers><qualifier><name>.hidden_Parent</name><value>gHLM0ri6C8i937HKe4swyKusPeE.1483512692012.38</value></qualifier><qualifier><name>.hidden_Parent</name><value>gHLM0ri6C8i937HKe4swyKusPeE.1483513594219.40</value></qualifier><qualifier><name>.hidden_Parent</name><value>gHLM0ri6C8i937HKe4swyKusPeE.1483514489317.45</value></qualifier><qualifier><name>modified by</name><value>User</value></qualifier><qualifier><name>Mismatches</name><value>0</value></qualifier><qualifier><name>Extension</name><value>ACGGCACCU</value></qualifier><qualifier><name>.hidden_extensionAnnotations</name><value>&lt;annotations&gt;&#xD;
  &lt;annotation&gt;&#xD;
    &lt;description&gt;USER&lt;/description&gt;&#xD;
    &lt;type&gt;misc_feature&lt;/type&gt;&#xD;
    &lt;intervals&gt;&#xD;
      &lt;interval&gt;&#xD;
        &lt;minimumIndex&gt;9&lt;/minimumIndex&gt;&#xD;
        &lt;maximumIndex&gt;9&lt;/maximumIndex&gt;&#xD;
        &lt;direction&gt;none&lt;/direction&gt;&#xD;
      &lt;/interval&gt;&#xD;
    &lt;/intervals&gt;&#xD;
    &lt;qualifiers /&gt;&#xD;
  &lt;/annotation&gt;&#xD;
&lt;/annotations&gt;</value></qualifier><qualifier><name>created by</name><value>primer3</value></qualifier><qualifier><name>annotation group</name><value>1768047981753481b0b5cf8-3bd8-49fe-9108-57926753d2c7</value></qualifier><qualifier><name>%GC</name><value>44.4</value></qualifier><qualifier><name>Tm</name><value>53.0</value></qualifier><qualifier><name>Hairpin Tm</name><value>37.2</value></qualifier><qualifier><name>Self Dimer Tm</name><value>None</value></qualifier><qualifier><name>Sequence</name><value>CGACCCCAAAAAACTTGA</value></qualifier></qualifiers></annotation><annotation><description>JD278_pEAQ_USER_fwd2</description><type>primer_bind</type><intervals><interval><minimumIndex>1</minimumIndex><maximumIndex>18</maximumIndex><direction>leftToRight</direction></interval></intervals><qualifiers><qualifier><name>modified by</name><value>User</value></qualifier><qualifier><name>Mismatches</name><value>0</value></qualifier><qualifier><name>Extension</name><value>ACGGCACCU</value></qualifier><qualifier><name>.hidden_extensionAnnotations</name><value>&lt;annotations&gt;&#xD;
  &lt;annotation&gt;&#xD;
    &lt;description&gt;USER&lt;/description&gt;&#xD;
    &lt;type&gt;misc_feature&lt;/type&gt;&#xD;
    &lt;intervals&gt;&#xD;
      &lt;interval&gt;&#xD;
        &lt;minimumIndex&gt;9&lt;/minimumIndex&gt;&#xD;
        &lt;maximumIndex&gt;9&lt;/maximumIndex&gt;&#xD;
        &lt;direction&gt;none&lt;/direction&gt;&#xD;
      &lt;/interval&gt;&#xD;
    &lt;/intervals&gt;&#xD;
    &lt;qualifiers /&gt;&#xD;
  &lt;/annotation&gt;&#xD;
&lt;/annotations&gt;</value></qualifier><qualifier><name>created by</name><value>primer3</value></qualifier><qualifier><name>annotation group</name><value>17680482914836786ddaa48-3e1a-45f7-a8e0-2dd8c42f3d52</value></qualifier><qualifier><name>%GC</name><value>61.1</value></qualifier><qualifier><name>Tm</name><value>58.8</value></qualifier><qualifier><name>Hairpin Tm</name><value>51.8</value></qualifier><qualifier><name>Self Dimer Tm</name><value>7.7</value></qualifier><qualifier><name>Sequence</name><value>GTGCTTTACGGCACCTCG</value></qualifier></qualifiers></annotation><annotation><description>JD280_pEAQ_fwd</description><type>primer_bind</type><intervals><interval><minimumIndex>2061</minimumIndex><maximumIndex>2078</maximumIndex><direction>leftToRight</direction></interval></intervals><qualifiers><qualifier><name>Mismatches</name><value>0</value></qualifier><qualifier><name>created by</name><value>primer3</value></qualifier><qualifier><name>annotation group</name><value>17680489411295558a48e5d-92f5-4989-9adf-1a1ea070b6e7</value></qualifier><qualifier><name>%GC</name><value>55.6</value></qualifier><qualifier><name>Tm</name><value>53.4</value></qualifier><qualifier><name>Hairpin Tm</name><value>None</value></qualifier><qualifier><name>Self Dimer Tm</name><value>None</value></qualifier><qualifier><name>Sequence</name><value>CGATCAGGGAGGATATCG</value></qualifier></qualifiers></annotation><annotation><description>JD284_seq_LB_fwd </description><type>primer_bind</type><intervals><interval><minimumIndex>4761</minimumIndex><maximumIndex>4778</maximumIndex><direction>leftToRight</direction></interval></intervals><qualifiers><qualifier><name>modified by</name><value>User</value></qualifier><qualifier><name>Mismatches</name><value>0</value></qualifier><qualifier><name>created by</name><value>primer3</value></qualifier><qualifier><name>annotation group</name><value>176805006919719b8af2600-0a15-43cb-b3a9-edfe7b67be09</value></qualifier><qualifier><name>%GC</name><value>44.4</value></qualifier><qualifier><name>Tm</name><value>54.9</value></qualifier><qualifier><name>Hairpin Tm</name><value>None</value></qualifier><qualifier><name>Self Dimer Tm</name><value>None</value></qualifier><qualifier><name>Sequence</name><value>TAACACATTGCGGACGTT</value></qualifier></qualifiers></annotation><annotation><description>JD288_pTrpC</description><type>primer_bind</type><intervals><interval><minimumIndex>8703</minimumIndex><maximumIndex>8720</maximumIndex><direction>leftToRight</direction></interval></intervals><qualifiers><qualifier><name>modified by</name><value>User</value></qualifier><qualifier><name>Mismatches</name><value>0</value></qualifier><qualifier><name>created by</name><value>primer3</value></qualifier><qualifier><name>annotation group</name><value>176805069690728c5a3c118-86e0-413f-a803-27e69aeb9cf1</value></qualifier><qualifier><name>%GC</name><value>55.6</value></qualifier><qualifier><name>Tm</name><value>55.0</value></qualifier><qualifier><name>Hairpin Tm</name><value>34.3</value></qualifier><qualifier><name>Self Dimer Tm</name><value>7.8</value></qualifier><qualifier><name>Sequence</name><value>GGCTGATCTGACCAGTTG</value></qualifier></qualifiers></annotation><annotation><description>JD_021_attB1 GFP</description><type>primer_bind</type><intervals><interval><minimumIndex>5937</minimumIndex><maximumIndex>5954</maximumIndex><direction>leftToRight</direction></interval></intervals><qualifiers><qualifier><name>Mismatches</name><value>0</value></qualifier><qualifier><name>Extension</name><value>AAAAAGCAGGCTCC</value></qualifier><qualifier><name>.hidden_extensionAnnotations</name><value>&lt;annotations&gt;&#xD;
  &lt;annotation&gt;&#xD;
    &lt;description&gt;attB1 overlap&lt;/description&gt;&#xD;
    &lt;type&gt;misc&lt;/type&gt;&#xD;
    &lt;intervals&gt;&#xD;
      &lt;interval&gt;&#xD;
        &lt;minimumIndex&gt;1&lt;/minimumIndex&gt;&#xD;
        &lt;maximumIndex&gt;12&lt;/maximumIndex&gt;&#xD;
        &lt;direction&gt;leftToRight&lt;/direction&gt;&#xD;
      &lt;/interval&gt;&#xD;
    &lt;/intervals&gt;&#xD;
    &lt;qualifiers /&gt;&#xD;
  &lt;/annotation&gt;&#xD;
  &lt;annotation&gt;&#xD;
    &lt;description&gt;NN&lt;/description&gt;&#xD;
    &lt;type&gt;misc_difference&lt;/type&gt;&#xD;
    &lt;intervals&gt;&#xD;
      &lt;interval&gt;&#xD;
        &lt;minimumIndex&gt;13&lt;/minimumIndex&gt;&#xD;
        &lt;maximumIndex&gt;14&lt;/maximumIndex&gt;&#xD;
        &lt;direction&gt;none&lt;/direction&gt;&#xD;
      &lt;/interval&gt;&#xD;
    &lt;/intervals&gt;&#xD;
    &lt;qualifiers&gt;&#xD;
      &lt;qualifier&gt;&#xD;
        &lt;name&gt;created by&lt;/name&gt;&#xD;
        &lt;value&gt;User&lt;/value&gt;&#xD;
      &lt;/qualifier&gt;&#xD;
      &lt;qualifier&gt;&#xD;
        &lt;name&gt;modified by&lt;/name&gt;&#xD;
        &lt;value&gt;User&lt;/value&gt;&#xD;
      &lt;/qualifier&gt;&#xD;
    &lt;/qualifiers&gt;&#xD;
  &lt;/annotation&gt;&#xD;
&lt;/annotations&gt;</value></qualifier><qualifier><name>created by</name><value>primer3</value></qualifier><qualifier><name>annotation group</name><value>176805257004616ad250601-aee2-44ba-b8ab-ec7d80fd06f3</value></qualifier><qualifier><name>%GC</name><value>61.1</value></qualifier><qualifier><name>Tm</name><value>59.7</value></qualifier><qualifier><name>Hairpin Tm</name><value>47.5</value></qualifier><qualifier><name>Self Dimer Tm</name><value>None</value></qualifier><qualifier><name>Sequence</name><value>ATGGTGAGCAAGGGCGAG</value></qualifier></qualifiers></annotation><annotation><description>pEAQ_USER_fwd</description><type>primer_bind</type><intervals><interval><minimumIndex>17</minimumIndex><maximumIndex>34</maximumIndex><direction>leftToRight</direction></interval></intervals><qualifiers><qualifier><name>.hidden_Parent</name><value>gHLM0ri6C8i937HKe4swyKusPeE.1483512692012.38</value></qualifier><qualifier><name>.hidden_Parent</name><value>gHLM0ri6C8i937HKe4swyKusPeE.1483513594219.40</value></qualifier><qualifier><name>modified by</name><value>User</value></qualifier><qualifier><name>Mismatches</name><value>0</value></qualifier><qualifier><name>Extension</name><value>ACGGCACCU</value></qualifier><qualifier><name>.hidden_extensionAnnotations</name><value>&lt;annotations&gt;&#xD;
  &lt;annotation&gt;&#xD;
    &lt;description&gt;USER&lt;/description&gt;&#xD;
    &lt;type&gt;misc_feature&lt;/type&gt;&#xD;
    &lt;intervals&gt;&#xD;
      &lt;interval&gt;&#xD;
        &lt;minimumIndex&gt;9&lt;/minimumIndex&gt;&#xD;
        &lt;maximumIndex&gt;9&lt;/maximumIndex&gt;&#xD;
        &lt;direction&gt;none&lt;/direction&gt;&#xD;
      &lt;/interval&gt;&#xD;
    &lt;/intervals&gt;&#xD;
    &lt;qualifiers /&gt;&#xD;
  &lt;/annotation&gt;&#xD;
&lt;/annotations&gt;</value></qualifier><qualifier><name>created by</name><value>primer3</value></qualifier><qualifier><name>annotation group</name><value>1768053192395319243d1f7-78fa-4775-b433-e93229799b90</value></qualifier><qualifier><name>%GC</name><value>44.4</value></qualifier><qualifier><name>Tm</name><value>53.0</value></qualifier><qualifier><name>Hairpin Tm</name><value>37.2</value></qualifier><qualifier><name>Self Dimer Tm</name><value>None</value></qualifier><qualifier><name>Sequence</name><value>CGACCCCAAAAAACTTGA</value></qualifier></qualifiers></annotation><annotation><description>JD387_GFP_RT_F</description><type>primer_bind</type><intervals><interval><minimumIndex>6186</minimumIndex><maximumIndex>6203</maximumIndex><direction>leftToRight</direction></interval></intervals><qualifiers><qualifier><name>Sequence</name><value>TTCTTCAAGTCCGCCATG</value></qualifier><qualifier><name>annotation group</name><value>2433857484205226fcf051ca-8e05-4384-970e-d141587c844aJDc171 - pEAQ-GFP:hyg-fungi (USER)</value></qualifier><qualifier><name>modified by</name><value>User</value></qualifier><qualifier><name>Hairpin Tm</name><value>None</value></qualifier><qualifier><name>Tm</name><value>54.9</value></qualifier><qualifier><name>Self Dimer Tm</name><value>None</value></qualifier><qualifier><name>%GC</name><value>50.0</value></qualifier><qualifier><name>Pair Dimer Tm</name><value>None</value></qualifier><qualifier><name>Product Size</name><value>150</value></qualifier></qualifiers></annotation><annotation><description>JD036_GFP_tag</description><type>primer_bind</type><intervals><interval><minimumIndex>5940</minimumIndex><maximumIndex>5954</maximumIndex><direction>leftToRight</direction></interval></intervals><qualifiers><qualifier><name>Mismatches</name><value>0</value></qualifier><qualifier><name>Extension</name><value>TAGCCTAGG</value></qualifier><qualifier><name>.hidden_extensionAnnotations</name><value>&lt;annotations&gt;&#xD;
  &lt;annotation&gt;&#xD;
    &lt;description /&gt;&#xD;
    &lt;type&gt;Editing History Insertion&lt;/type&gt;&#xD;
    &lt;intervals&gt;&#xD;
      &lt;interval&gt;&#xD;
        &lt;minimumIndex&gt;1&lt;/minimumIndex&gt;&#xD;
        &lt;maximumIndex&gt;9&lt;/maximumIndex&gt;&#xD;
        &lt;direction&gt;none&lt;/direction&gt;&#xD;
      &lt;/interval&gt;&#xD;
    &lt;/intervals&gt;&#xD;
    &lt;qualifiers&gt;&#xD;
      &lt;qualifier&gt;&#xD;
        &lt;name&gt;Original Bases&lt;/name&gt;&#xD;
        &lt;value /&gt;&#xD;
      &lt;/qualifier&gt;&#xD;
    &lt;/qualifiers&gt;&#xD;
  &lt;/annotation&gt;&#xD;
  &lt;annotation&gt;&#xD;
    &lt;description&gt;AvrII&lt;/description&gt;&#xD;
    &lt;type&gt;restriction site&lt;/type&gt;&#xD;
    &lt;intervals&gt;&#xD;
      &lt;interval&gt;&#xD;
        &lt;minimumIndex&gt;4&lt;/minimumIndex&gt;&#xD;
        &lt;maximumIndex&gt;9&lt;/maximumIndex&gt;&#xD;
        &lt;direction&gt;leftToRight&lt;/direction&gt;&#xD;
      &lt;/interval&gt;&#xD;
    &lt;/intervals&gt;&#xD;
    &lt;qualifiers&gt;&#xD;
      &lt;qualifier&gt;&#xD;
        &lt;name&gt;Recognition pattern&lt;/name&gt;&#xD;
        &lt;value&gt;C^CTAGG&lt;/value&gt;&#xD;
      &lt;/qualifier&gt;&#xD;
    &lt;/qualifiers&gt;&#xD;
  &lt;/annotation&gt;&#xD;
&lt;/annotations&gt;</value></qualifier><qualifier><name>created by</name><value>primer3</value></qualifier><qualifier><name>annotation group</name><value>176804737184678524b448a-9ac5-4dff-a7a6-ee766ba79c83</value></qualifier><qualifier><name>%GC</name><value>66.7</value></qualifier><qualifier><name>Tm</name><value>53.8</value></qualifier><qualifier><name>Hairpin Tm</name><value>47.5</value></qualifier><qualifier><name>Self Dimer Tm</name><value>None</value></qualifier><qualifier><name>Sequence</name><value>GTGAGCAAGGGCGAG</value></qualifier></qualifiers></annotation><annotation><description>RL042_GFP F Primer</description><type>primer_bind</type><intervals><interval><minimumIndex>5941</minimumIndex><maximumIndex>5955</maximumIndex><direction>leftToRight</direction></interval></intervals><qualifiers><qualifier><name>modified by</name><value>User</value></qualifier><qualifier><name>Mismatches</name><value>0</value></qualifier><qualifier><name>Extension</name><value>GCCCCATGG</value></qualifier><qualifier><name>.hidden_extensionAnnotations</name><value>&lt;annotations&gt;&#xD;
  &lt;annotation&gt;&#xD;
    &lt;description&gt;NcoI&lt;/description&gt;&#xD;
    &lt;type&gt;restriction site&lt;/type&gt;&#xD;
    &lt;intervals&gt;&#xD;
      &lt;interval&gt;&#xD;
        &lt;minimumIndex&gt;4&lt;/minimumIndex&gt;&#xD;
        &lt;maximumIndex&gt;9&lt;/maximumIndex&gt;&#xD;
        &lt;direction&gt;leftToRight&lt;/direction&gt;&#xD;
      &lt;/interval&gt;&#xD;
    &lt;/intervals&gt;&#xD;
    &lt;qualifiers&gt;&#xD;
      &lt;qualifier&gt;&#xD;
        &lt;name&gt;Recognition pattern&lt;/name&gt;&#xD;
        &lt;value&gt;C^CATGG&lt;/value&gt;&#xD;
      &lt;/qualifier&gt;&#xD;
    &lt;/qualifiers&gt;&#xD;
  &lt;/annotation&gt;&#xD;
&lt;/annotations&gt;</value></qualifier><qualifier><name>created by</name><value>primer3</value></qualifier><qualifier><name>annotation group</name><value>17680541401680922012134-ed2a-4d01-929e-936318969b9f</value></qualifier><qualifier><name>%GC</name><value>66.7</value></qualifier><qualifier><name>Tm</name><value>55.1</value></qualifier><qualifier><name>Hairpin Tm</name><value>47.5</value></qualifier><qualifier><name>Self Dimer Tm</name><value>None</value></qualifier><qualifier><name>Sequence</name><value>TGAGCAAGGGCGAGG</value></qualifier></qualifiers></annotation><annotation><description>RL044_Tomato-F</description><type>primer_bind</type><intervals><interval><minimumIndex>5942</minimumIndex><maximumIndex>5956</maximumIndex><direction>leftToRight</direction></interval></intervals><qualifiers><qualifier><name>modified by</name><value>User</value></qualifier><qualifier><name>.hidden_Parent</name><value>gHLM0ri6C8i937HKe4swyKusPeE.1429778904037.0</value></qualifier><qualifier><name>Mismatches</name><value>0</value></qualifier><qualifier><name>Extension</name><value>TGGTGATCATGAC</value></qualifier><qualifier><name>.hidden_extensionAnnotations</name><value>&lt;annotations&gt;&#xD;
  &lt;annotation&gt;&#xD;
    &lt;description&gt;BspHI&lt;/description&gt;&#xD;
    &lt;type&gt;restriction site&lt;/type&gt;&#xD;
    &lt;intervals&gt;&#xD;
      &lt;interval&gt;&#xD;
        &lt;minimumIndex&gt;7&lt;/minimumIndex&gt;&#xD;
        &lt;maximumIndex&gt;12&lt;/maximumIndex&gt;&#xD;
        &lt;direction&gt;leftToRight&lt;/direction&gt;&#xD;
      &lt;/interval&gt;&#xD;
    &lt;/intervals&gt;&#xD;
    &lt;qualifiers&gt;&#xD;
      &lt;qualifier&gt;&#xD;
        &lt;name&gt;Recognition pattern&lt;/name&gt;&#xD;
        &lt;value&gt;T^CATGA&lt;/value&gt;&#xD;
      &lt;/qualifier&gt;&#xD;
    &lt;/qualifiers&gt;&#xD;
  &lt;/annotation&gt;&#xD;
&lt;/annotations&gt;</value></qualifier><qualifier><name>created by</name><value>primer3</value></qualifier><qualifier><name>annotation group</name><value>176805480643711adec7c7a-88f7-4637-9d5b-f7abfe102df5</value></qualifier><qualifier><name>%GC</name><value>66.7</value></qualifier><qualifier><name>Tm</name><value>54.7</value></qualifier><qualifier><name>Hairpin Tm</name><value>47.5</value></qualifier><qualifier><name>Self Dimer Tm</name><value>None</value></qualifier><qualifier><name>Sequence</name><value>GAGCAAGGGCGAGGA</value></qualifier></qualifiers></annotation></sequenceAnnotations><charSequence>GTGCTTTACGGCACCTCGACCCCAAAAAACTTGATTTGGGTGATGGTTCACAAACTATCAGTGTTTGACAGGATATATTGGCGGGTAAACCTAAGAGAAAAGAGCGTTTATTAGAATAATCGGATATTTAAAAGGGCGTGAAAAGGTTTATCCGTTCGTCCATTTGTATGTGCATGCCAACCACAGGGTTCCCCAGATCTGGCGCCGGGGGCCCGTCCATTTCCGCGCAGACGATGACGTCACTGCCCGGCTGTATGCGCGAGGTTACCTGCTGCCAGTGGCGATAAGTCGTGTCTTACCGGGTTGGACTCAAGACGATAGTTACCGGATAAGGCGCAGCGGTCGGGCTGAACGGGGGGTTCGTGCACACAGCCCAGCTTGGAGCGAACGACCTACACCGAACTGAGATACCTACAGCGTGAGCTATGAGAAAGCGCCACGCTTCCCGAAGGGAGAAAGGCGGACAGGTATCCGGTAAGCGGCAGGGTCGGAACAGGAGAGCGCACGAGGGAGCTTCCAGGGGGAAACGCCTGGTATCTTTATAGTCCTGTCGGGTTTCGCCACCTCTGACTTGAGCGTCGATTTTTGTGATGCTCGTCAGGGGGGCGGAGCCTATGGAAAAACGCCAGCAACGCGGCCTTTTTACGGTTCCTGGCCTTTTGCTGGCCTTTTGCTCACATGTTCTTTCCTGCGTTATCCCCTGATTCTGTGGATAACCGTATTACCGCCTTTGAGTGAGCTGATACCGCTCGCCGCAGCCGAACGACCGAGCGCAGCGAGTCAGTGAGCGAGGAAGCGGAAGAGCGCCTGATGCGGTATTTTCTCCTTACGCATCTGTGCGGTATTTCACACCGCATAGTTACCGACTGCGGCCTGAGTTTTTTAAGTGACGTAAAATCGTGTTGAGGCCAACGCCCATAATGCGGGCTGTTGCCCGGCATCCAACGCCATTCATGGCCATATCAATGATTTTCTGGTGCGTACCGGGTTGAGAAGCGGTGTAAGTGAACTGCAGTTGCCATGTTTTACGGCAGTGAGAGCAGAGATAGCGCTGATGTCCGGCGGTGCTTTTGCCGTTACGCACCACCCCGTCAGTAGCTGAACAGGAGGGACAGCTGATAGAAACAGAAGCCACTGGAGCACCTCAAAAACACCATCATACACTAAATCAGTAAGTTGGCAGCATCACCCATAATTGTGGTTTCAAAATCGGCTCCGTCGATACTATGTTATACGCCAACTTTGAAAACAACTTTGAAAAAGCTGTTTTCTGGTATTTAAGGTTTTAGAATGCAAGGAACAGTGAATTGGAGTTCGTCTTGTTATAATTAGCTTCTTGGGGTATCTTTAAATACTGTAGAAAAGAGGAAGGAAATAATAAATGGCTAAAATGAGAATATCACCGGAATTGAAAAAACTGATCGAAAAATACCGCTGCGTAAAAGATACGGAAGGAATGTCTCCTGCTAAGGTATATAAGCTGGTGGGAGAAAATGAAAACCTATATTTAAAAATGACGGACAGCCGGTATAAAGGGACCACCTATGATGTGGAACGGGAAAAGGACATGATGCTATGGCTGGAAGGAAAGCTGCCTGTTCCAAAGGTCCTGCACTTTGAACGGCATGATGGCTGGAGCAATCTGCTCATGAGTGAGGCCGATGGCGTCCTTTGCTCGGAAGAGTATGAAGATGAACAAAGCCCTGAAAAGATTATCGAGCTGTATGCGGAGTGCATCAGGCTCTTTCACTCCATCGACATATCGGATTGTCCCTATACGAATAGCTTAGACAGCCGCTTAGCCGAATTGGATTACTTACTGAATAACGATCTGGCCGATGTGGATTGCGAAAACTGGGAAGAAGACACTCCATTTAAAGATCCGCGCGAGCTGTATGATTTTTTAAAGACGGAAAAGCCCGAAGAGGAACTTGTCTTTTCCCACGGCGACCTGGGAGACAGCAACATCTTTGTGAAAGATGGCAAAGTAAGTGGCTTTATTGATCTTGGGAGAAGCGGCAGGGCGGACAAGTGGTATGACATTGCCTTCTGCGTCCGGTCGATCAGGGAGGATATCGGGGAAGAACAGTATGTCGAGCTATTTTTTGACTTACTGGGGATCAAGCCTGATTGGGAGAAAATAAAATATTATATTTTACTGGATGAATTGTTTTAGTACCTAGATGTGGCGCAACGATGCCGGCGACAAGCAGGAGCGCACCGACTTCTTCCGCATCAAGTGTTTTGGCTCTCAGGCCGAGGCCCACGGCAAGTATTTGGGCAAGGGGTCGCTGGTATTCGTGCAGGGCAAGATTCGGAATACCAAGTACGAGAAGGACGGCCAGACGGTCTACGGGACCGACTTCATTGCCGATAAGGTGGATTATCTGGACACCAAGGCACCAGGCGGGTCAAATCAGGAATAAGGGCACATTGCCCCGGCGTGAGTCGGGGCAATCCCGCAAGGAGGGTGAATGAATCGGACGTTTGACCGGAAGGCATACAGGCAAGAACTGATCGACGCGGGGTTTTCCGCCGAGGATGCCGAAACCATCGCAAGCCGCACCGTCATGCGTGCGCCCCGCGAAACCTTCCAGTCCGTCGGCTCGATGGTCCAGCAAGCTACGGCCAAGATCGAGCGCGACAGCGTGCAACTGGCTCCCCCTGCCCTGCCCGCGCCATCGGCCGCCGTGGAGCGTTCGCGTCGTCTCGAACAGGAGGCGGCAGGTTTGGCGAAGTCGATGACCATCGACACGCGAGGAACTATGACGACCAAGAAGCGAAAAACCGCCGGCGAGGACCTGGCAAAACAGGTCAGCGAGGCCAAGCAGGCCGCGTTGCTGAAACACACGAAGCAGCAGATCAAGGAAATGCAGCTTTCCTTGTTCGATATTGCGCCGTGGCCGGACACGATGCGAGCGATGCCAAACGACACGGCCCGCTCTGCCCTGTTCACCACGCGCAACAAGAAAATCCCGCGCGAGGCGCTGCAAAACAAGGTCATTTTCCACGTCAACAAGGACGTGAAGATCACCTACACCGGCGTCGAGCTGCGGGCCGACGATGACGAACTGGTGTGGCAGCAGGTGTTGGAGTACGCGAAGCGCACCCCTATCGGCGAGCCGATCACCTTCACGTTCTACGAGCTTTGCCAGGACCTGGGCTGGTCGATCAATGGCCGGTATTACACGAAGGCCGAGGAATGCCTGTCGCGCCTACAGGCGACGGCGATGGGCTTCACGTCCGACCGCGTTGGGCACCTGGAATCGGTGTCGCTGCTGCACCGCTTCCGCGTCCTGGACCGTGGCAAGAAAACGTCCCGTTGCCAGGTCCTGATCGACGAGGAAATCGTCGTGCTGTTTGCTGGCGACCACTACACGAAATTCATATGGGAGAAGTACCGCAAGCTGTCGCCGACGGCCCGACGGATGTTCGACTATTTCAGCTCGCACCGGGAGCCGTACCCGCTCAAGCTGGAAACCTTCCGCCTCATGTGCGGATCGGATTCCACCCGCGTGAAGAAGTGGCGCGAGCAGGTCGGCGAAGCCTGCGAAGAGTTGCGAGGCAGCGGCCTGGTGGAACACGCCTGGGTCAATGATGACCTGGTGCATTGCAAACGCTAGGGCCTTGTGGGGTCAGTTCCGGCTGGGGGTTCAGCAGCCAGCGACTAGTGTACATCACCGACGAGCAAGGCAAGACCGAGCGCCTTTCCGACGCTCACCGGGCTGGTTGCCCTCGCCGCTGGGCTGGCGGCCGTCTATGGCCCTGCAAACGCGCCAGAAACGCCGTCGAAGCCGTGTGCGAGACACCGCGGCCGCCGGCGTTGTGGATACCTCGCGGAAAACTTGGCCCTCACTGACAGATGAGGGGCGGACGTTGACACTTGAGGGGCCGACTCACCCGGCGCGGCGTTGACAGATGAGGGGCAGGCTCGATTTCGGCCGGCGACGTGGAGCTGGCCAGCCTCGCAAATCGGCGAAAACGCCTGATTTTACGCGAGTTTCCCACAGATGATGTGGACAAGCCTGGGGATAAGTGCCCTGCGGTATTGACACTTGAGGGGCGCGACTACTGACAGATGAGGGGCGCGATCCTTGACACTTGAGGGGCAGAGTGCTGACAGATGAGGGGCGCACCTATTGACATTTGAGGGGCTGTCCACAGGCAGAAAATCCAGCATTTGCAAGGGTTTCCGCCCGTTTTTCGGCCACCGCTAACCTGTCTTTTAACCTGCTTTTAAACCAATATTTATAAACCTTGTTTTTAACCAGGGCTGCGCCCTGTGCGCGTGACCGCGCACGCCGAAGGGGGGTGCCCCCCCTTCTCGAACCCTCCCGGCCCGCTAACGCGGGCCTCCCATCCCCCCCAGGGGCTGCGCCCCTCGGCCGCGAGACAGCCTGTCTACTCTGTCACGGTTAAGCGAGAAATGAATAAGAAGGCTGATAATTCGGATCTCTGCGAGGGAGATGATATTTGATCACAGGCAGCAACGCTCTGTCATCGTTACAATCAACATGCTACCCTCCGCGAGATCATCCGTGTTTCAAACCCGGCAGCTTAGTTGCCGTTCTTCCGAATAGCATCGGTAACATGAGCAAAGTCTGCCGCCTTACAACGGCTCTCCCGCTGACGCCGTCCCGGACTGATGGGCTGCCTGTATCGAGTGGTGATTTTGTGCCGAGCTGCCGGTCGGGGAGCTGTTGGCTGGCTGGTGGCAGGATATATTGTGGTGTAAACAAATTGACGCTTAGACAACTTAATAACACATTGCGGACGTTTTTAATGTACTGACATAGATTTAATTCTATTTGTGTTTGATCGAGACCTAATACAGCCCCTACAACGACCATCAAAGTCGTATAGCTACCAGTGAGGAAGTGGACTCAAATCGACTTCAGCAACATCTCCTGGATAAACTTTAAGCCTAAACTATACAGAATAAGATGGTGGAGAGCTTATACCGAGCTCCCAAATCTGTCCAGATCATGGTTGACCGGTGCCTGGATCTTCCTATAGAATCATCCTTATTCGTTGACCTAGCTGATTCTGGAGTGACCCAGAGGGTCATGACTTGAGCCTAAAATCCGCCGCCTCCACCATTTGTAGAAAAATGTGACGAACTCGTGAGCTCTGTACAGTGACCGGTGACTCTTTCTGGCATGCGGAGAGACGGACGGACGCAGAGAGAAGGGCTGAGTAATAAGCGCCACTGCGCCAGACAGCTCTGGCGGCTCTGAGGTGCAGTGGATGATTATTAATCCGGGACCGGCCGCCCCTCCGCCCCGAAGTGGAAAGGCTGGTGTGCCCCTCGTTGACCAAGAATCTATTGCATCATCGGAGAATATGGAGCTTCATCGAATCACCGGCAGTAAGCGAAGGAGAATGTGAAGCCAGGGGTGTATAGCCGTCGGCGAAATAGCATGCCATTAACCTAGGTACAGAAGTCCAATTGCTTCCGATCTGGTAAAAGATTCACGAGATAGTACCTTCTCCGAAGTAGGTAGAGCGAGTACCCGGCGCGTAAGCTCCCTAATTGGCCCATCCGGCATCTGTAGGGCGTCCAAATATCGTGCCTCTCCTGCTTTGCCCGGTGTATGAAACCGGAAAGGCCGCTCAGGAGCTGGCCAGCGGCGCAGACCGGGAACACAAGCTGGCAGTCGACCCATCCGGTGCTCTGCACTCGACCTGCTGAGGTCCCTCAGTCCCTGGTAGGCAGCTTTGCCCCGTCTGTCCGCCCGGTGTGTCGGCGGGGTTGACAAGGTCGTTGCGTCAGTCCAACATTTGTTGCCATATTTTCCTGCTCTCCCCACCAGCTGCTCTTTTCTTTTCTCTTTCTTTTCCCATCTTCAGTATATTCATCTTCCCATCCAAGAACCTTTATTTCCCCTAAGTAAGTGACGGTATCGATAAGCTTGATATCGAATTCCTGCAGCCCCATGGTGAGCAAGGGCGAGGAGCTGTTCACCGGGGTGGTGCCCATCCTGGTCGAGCTGGACGGCGACGTAAACGGCCACAAGTTCAGCGTGTCCGGCGAGGGCGAGGGCGATGCCACCTACGGCAAGCTGACCCTGAAGTTCATCTGCACCACCGGCAAGCTGCCCGTGCCCTGGCCCACCCTCGTGACCACCCTGACCTACGGCGTGCAGTGCTTCAGCCGCTACCCCGACCACATGAAGCAGCACGACTTCTTCAAGTCCGCCATGCCCGAAGGCTACGTCCAGGAGCGCACCATCTTCTTCAAGGACGACGGCAACTACAAGACCCGCGCCGAGGTGAAGTTCGAGGGCGACACCCTGGTGAACCGCATCGAGCTGAAGGGCATCGACTTCAAGGAGGACGGCAACATCCTGGGGCACAAGCTGGAGTACAACTACAACAGCCACAACGTCTATATCATGGCCGACAAGCAGAAGAACGGCATCAAGGTGAACTTCAAGATCCGCCACAACATCGAGGACGGCAGCGTGCAGCTCGCCGACCACTACCAGCAGAACACCCCCATCGGCGACGGCCCCGTGCTGCTGCCCGACAACCACTACCTGAGCACCCAGTCCGCCCTGAGCAAAGACCCCAACGAGAAGCGCGATCACATGGTCCTGCTGGAGTTCGTGACCGCCGCCGGGATCACTCTCGGCATGGACGAGCTGTACAAGTCCGGACTCAGATCTCGAGCTCAAGCTTCGAATTCTGCAGTCGACGGTACCGCGGGCCCGGGATCCACTAGTGATTCTAGTCGACGGGCTCTAAACAAGTGTACCTGTGCATTCTGGGTAAACGACTCATAGGAGAGTTGTAAAAAAGTTTCGGCCGGCGTATTGGGTGTTACGGAGCATTCACTAGGCAACCATGGTTACTATTGTATACCCATCTTAGTAGGAATGATTTTCGAGGTTTATACCTACGATGAATGTGTGTCCTGTAGGCTTGAGAGTTCAAGGAAGAAACAGTGCAATTATCTTTGCGAACCCAGGGGCTGGTGACGGAATTTTCATAGTCAAGCTATCAGAGTAAAGAAGAGGAGCATGTCAAAGTACAATTAGAGACAAATATATAGTCGCGTGGAGCCAAGAGCGGATTCCTCAGTCTCGTAGGTCTCTTGACGACCGTTGATCTGCTTGATCTCGTCTCCCGAAAATGAAAATAGACTCTGCTAAGCTATTCTTCTGCTTCGCCGGAGCCTGAAGGGCGTACTAGGGTTGCGAGGTCCAATGCATTAATGCATTGCAGATGAGCTGTATCTGGAAGAGGTAAACCCGAAACGCGTTTTATTCTTGTTGACATGGAGCTATTAAATCACTAGAAGGCACTCTTTGCTGCTTGGACAAATGAACGTATCTTATCGAGATCCTGAACACCATTTGTCTCAACTCCGGAGCTGACATCGACACCAACGATCTTATATCCAGATTCGTCAAGCTGTTTGATGATTTCAGTAACGTTAAGTGGATCCCGGTCGGCATCTACTCTATTCCTTTGCCCTCGGACGAGTGCTGGGGCGTCGGTTTCCACTATCGGCGAGTACTTCTACACAGCCATCGGTCCAGACGGCCGCGCTTCTGCGGGCGATTTGTGTACGCCCGACAGTCCCGGCTCCGGATCGGACGATTGCGTCGCATCGACCCTGCGCCCAAGCTGCATCATCGAAATTGCCGTCAACCAAGCTCTGATAGAGTTGGTCAAGACCAATGCGGAGCATATACGCCCGGAGCCGCGGCGATCCTGCAAGCTCCGGATGCCTCCGCTCGAAGTAGCGCGTCTGCTGCTCCATACAAGCCAACCACGGCCTCCAGAAGAAGATGTTGGCGACCTCGTATTGGGAATCCCCGAACATCGCCTCGCTCCAGTCAATGACCGCTGTTATGCGGCCATTGTCCGTCAGGACATTGTTGGAGCCGAAATCCGCGTGCACGAGGTGCCGGACTTCGGGGCAGTCCTCGGCCCAAAGCATCAGCTCATCGAGAGCCTGCGCGACGGACGCACTGACGGTGTCGTCCATCACAGTTTGCCAGTGATACACATGGGGATCAGCAATCGCGCATATGAAATCACGCCATGTAGTGTATTGACCGATTCCTTGCGGTCCGAATGGGCCGAACCCGCTCGTCTGGCTAAGATCGGCCGCAGCGATCGCATCCATGGCCTCCGCGACCGGCTGCAGAACAGCGGGCAGTTCGGTTTCAGGCAGGTCTTGCAACGTGACACCCTGTGCACGGCGGGAGATGCAATAGGTCAGGCTCTCGCTGAATTCCCCAATGTCAAGCACTTCCGGAATCGGGAGCGCGGCCGATGCAAAGTGCCGATAAACATAACGATCTTTGTAGAAACCATCGGCGCAGCTATTTACCCGCAGGACATATCCACGCCCTCCTACATCGAAGCTGAAAGCACGAGATTCTTCGCCCTCCGAGAGCTGCATCAGGTCGGAGACGCTGTCGAACTTTTCGATCAGAAACTTCTCGACAGACGTCGCGGTGAGTTCAGGCTTTTTCATATCGATGCTTGGGTAGAATAGGTAAGTCAGATTGAATCTGAAATAAAGGGAGGAAGGGCGAACTTAAGAAGGTATGACCGGGTCGTTCACTTACCTTGCTTGACAAACGCACCAAGTTATCGTGCACCAAGCAGCAGATGATAATAATGTCCTCGTTCCTGTCTGCTAATAAGAGTCACACTTCGAGCGCCGCCGCTACTGCTACAAGTGGGGCTGATCTGACCAGTTGCCTAAATGAACCATCTTGTCAAACGACACAAATTTTGTGCTCACCGCCTGGACGACTAAACCAAAATAGGCATTCATTGTTGACCTCCACTAGCTCCAGCCAAGCCCAAAAAGTGCTCCTTCAATATCATCTTCTGACGGCACCT</charSequence></XMLSerialisableRootElement></originalElement><additionalXml perUser="true" /><additionalXml perUser="false"><panel viewer="Sequence View" geneiousVersion="8.0.5" additionalXmlKey="splitViews" /><sequenceViewOptions geneiousVersion="8.0.5" additionalXmlKey="sequenceViewOptions"><SequenceViewerState><zoom isMinimumZoom="true">0.005190169330135054</zoom><SequenceViewerSelectionState><selectedRegions /></SequenceViewerSelectionState><SequenceViewerLocation><sequenceNumber>0</sequenceNumber><residueNumber>0</residueNumber><xOffset>0</xOffset><yOffset>-65</yOffset></SequenceViewerLocation></SequenceViewerState><translation><option name="frame">SelectionOrAnnotation</option><option name="customComponent1"></option><option name="relativeTo">sequence</option><childOption name="translationColors"><option name="colors">background1</option><option name="customComponent1"></option><option name="customComponent2"></option><option name="customComponent3"></option><option name="foreground1DummyButton"></option><option name="rasMolForegroundDummyButton">RasMol</option><option name="background1DummyButton"></option><option name="hydrophobicityDummyButton">Hydrophobicity</option><option name="polarityDummyButton">Polarity</option><option name="rasMolBackgroundDummyButton">RasMol</option><option name="clustalProteinDummyButton">Clustal</option><option name="macCladeProteinDummyButton">MacClade</option><option name="backgroundAnimatedDummyButton">Animated :-)</option><option name="byAnnotationDummyButton">By Annotation</option><childOption name="foreground1"><option name="A">255,255,255;0,0,0;3,3,3</option><option name="C">255,255,255;175,161,1;250,230,4</option><option name="D">255,255,255;178,0,0;254,0,0</option><option name="E">255,255,255;255,0,255;255,0,255</option><option name="F">255,255,255;64,64,64;91,91,91</option><option name="G">255,255,255;107,142,35;152,202,50</option><option name="H">255,255,255;139,69,19;198,98,27</option><option name="I">255,255,255;46,139,87;65,198,124</option><option name="K">255,255,255;0,0,255;0,0,255</option><option name="L">255,255,255;176,48,96;251,68,137</option><option name="M">255,255,255;199,21,133;255,30,190</option><option name="N">255,255,255;0,178,178;0,254,254</option><option name="P">255,255,255;255,200,0;255,255,0</option><option name="Q">255,255,255;70,130,180;100,185,255</option><option name="R">255,255,255;95,158,160;135,225,228</option><option name="S">255,255,255;250,128,114;255,182,162</option><option name="T">255,255,255;244,164,96;255,234,137</option><option name="V">255,255,255;0,178,0;0,254,0</option><option name="W">255,255,255;178,122,122;254,174,174</option><option name="Y">255,255,255;0,100,0;0,142,0</option><option name="U">255,255,255;184,134,11;255,191,15</option><option name="O">255,255,255;0,0,0;3,3,3</option><option name="B">255,255,255;0,0,0;3,3,3</option><option name="Z">255,255,255;0,0,0;3,3,3</option><option name="J">255,255,255;0,0,0;3,3,3</option><option name="X">255,255,255;0,0,0;3,3,3</option><option name="?">255,255,255;0,0,0;3,3,3</option><option name="*">255,255,255;0,0,0;3,3,3</option><option name="-">255,255,255;0,0,0;3,3,3</option></childOption><childOption name="rasMolForeground"><option name="A">255,255,255;200,200,200;255,255,255</option><option name="C">255,255,255;230,230,0;255,255,0</option><option name="D">255,255,255;230,10,10;255,14,14</option><option name="E">255,255,255;230,10,10;255,14,14</option><option name="F">255,255,255;50,50,170;71,71,242</option><option name="G">255,255,255;235,235,235;255,255,255</option><option name="H">255,255,255;130,130,210;185,185,255</option><option name="I">255,255,255;15,130,15;21,185,21</option><option name="K">255,255,255;20,90,255;28,128,255</option><option name="L">255,255,255;15,130,15;21,185,21</option><option name="M">255,255,255;230,230,0;255,255,0</option><option name="N">255,255,255;0,220,220;0,255,255</option><option name="P">255,255,255;220,150,130;255,214,185</option><option name="Q">255,255,255;0,220,220;0,255,255</option><option name="R">255,255,255;20,90,255;28,128,255</option><option name="S">255,255,255;250,150,0;255,214,0</option><option name="T">255,255,255;250,150,0;255,214,0</option><option name="V">255,255,255;15,130,15;21,185,21</option><option name="W">255,255,255;180,90,180;255,128,255</option><option name="Y">255,255,255;50,50,170;71,71,242</option><option name="U">255,255,255;0,0,0;3,3,3</option><option name="O">255,255,255;0,0,0;3,3,3</option><option name="B">255,255,255;0,0,0;3,3,3</option><option name="Z">255,255,255;0,0,0;3,3,3</option><option name="J">255,255,255;0,0,0;3,3,3</option><option name="X">255,255,255;0,0,0;3,3,3</option><option name="?">255,255,255;0,0,0;3,3,3</option><option name="*">255,255,255;0,0,0;3,3,3</option><option name="-">255,255,255;0,0,0;3,3,3</option></childOption><childOption name="background1"><option name="A">192,192,192;0,0,0;192,192,192</option><option name="C">251,231,2;0,0,0;251,231,2</option><option name="D">255,120,120;0,0,0;255,120,120</option><option name="E">255,0,255;0,0,0;255,0,255</option><option name="F">240,230,140;0,0,0;240,230,140</option><option name="G">152,202,50;0,0,0;152,202,50</option><option name="H">255,140,38;0,0,0;255,140,38</option><option name="I">65,198,124;0,0,0;65,198,124</option><option name="K">135,206,250;0,0,0;135,206,250</option><option name="L">251,68,137;0,0,0;251,68,137</option><option name="M">255,42,255;0,0,0;255,42,255</option><option name="N">0,255,255;0,0,0;0,255,255</option><option name="P">255,255,0;0,0,0;255,255,0</option><option name="Q">100,185,255;0,0,0;100,185,255</option><option name="R">135,225,228;0,0,0;135,225,228</option><option name="S">255,182,162;0,0,0;255,182,162</option><option name="T">255,234,137;0,0,0;255,234,137</option><option name="V">0,255,0;0,0,0;0,255,0</option><option name="W">255,175,175;0,0,0;255,175,175</option><option name="Y">173,255,47;0,0,0;173,255,47</option><option name="U">255,191,15;0,0,0;255,191,15</option><option name="O">100,100,100;255,255,255;100,100,100</option><option name="B">100,100,100;255,255,255;100,100,100</option><option name="Z">100,100,100;255,255,255;100,100,100</option><option name="J">100,100,100;255,255,255;100,100,100</option><option name="X">100,100,100;255,255,255;100,100,100</option><option name="?">100,100,100;255,255,255;100,100,100</option><option name="*">0,0,0;170,170,170;0,0,0</option><option name="-">255,255,255;0,0,0;3,3,3</option></childOption><childOption name="hydrophobicity"><option name="A">157,0,98;255,255,255;157,0,98</option><option name="C">173,0,82;255,255,255;173,0,82</option><option name="D">7,0,248;255,255,255;7,0,248</option><option name="E">10,0,245;255,255,255;10,0,245</option><option name="F">255,0,0;255,255,255;255,0,0</option><option name="G">127,0,128;255,255,255;127,0,128</option><option name="H">42,0,213;255,255,255;42,0,213</option><option name="I">240,0,15;255,255,255;240,0,15</option><option name="K">72,0,183;255,255,255;72,0,183</option><option name="L">240,0,15;255,255,255;240,0,15</option><option name="M">188,0,67;255,255,255;188,0,67</option><option name="N">60,0,195;255,255,255;60,0,195</option><option name="P">181,0,74;255,255,255;181,0,74</option><option name="Q">64,0,191;255,255,255;64,0,191</option><option name="R">0,0,255;255,255,255;0,0,255</option><option name="S">91,0,164;255,255,255;91,0,164</option><option name="T">114,0,141;255,255,255;114,0,141</option><option name="V">210,0,45;255,255,255;210,0,45</option><option name="W">223,0,32;255,255,255;223,0,32</option><option name="Y">224,0,31;255,255,255;224,0,31</option><option name="U">100,100,100;255,255,255;100,100,100</option><option name="O">100,100,100;255,255,255;100,100,100</option><option name="B">100,100,100;255,255,255;100,100,100</option><option name="Z">100,100,100;255,255,255;100,100,100</option><option name="J">100,100,100;255,255,255;100,100,100</option><option name="X">100,100,100;255,255,255;100,100,100</option><option name="?">100,100,100;255,255,255;100,100,100</option><option name="*">0,0,0;170,170,170;0,0,0</option><option name="-">255,255,255;0,0,0;3,3,3</option></childOption><childOption name="polarity"><option name="A">175,161,1;255,255,255;175,161,1</option><option name="C">0,178,0;255,255,255;0,178,0</option><option name="D">178,0,0;255,255,255;178,0,0</option><option name="E">178,0,0;255,255,255;178,0,0</option><option name="F">175,161,1;255,255,255;175,161,1</option><option name="G">175,161,1;255,255,255;175,161,1</option><option name="H">0,0,178;255,255,255;0,0,178</option><option name="I">175,161,1;255,255,255;175,161,1</option><option name="K">0,0,178;255,255,255;0,0,178</option><option name="L">175,161,1;255,255,255;175,161,1</option><option name="M">175,161,1;255,255,255;175,161,1</option><option name="N">0,178,0;255,255,255;0,178,0</option><option name="P">175,161,1;255,255,255;175,161,1</option><option name="Q">0,178,0;255,255,255;0,178,0</option><option name="R">0,0,178;255,255,255;0,0,178</option><option name="S">0,178,0;255,255,255;0,178,0</option><option name="T">0,178,0;255,255,255;0,178,0</option><option name="V">175,161,1;255,255,255;175,161,1</option><option name="W">175,161,1;255,255,255;175,161,1</option><option name="Y">0,178,0;255,255,255;0,178,0</option><option name="U">0,178,0;255,255,255;0,178,0</option><option name="O">100,100,100;255,255,255;100,100,100</option><option name="B">100,100,100;255,255,255;100,100,100</option><option name="Z">100,100,100;255,255,255;100,100,100</option><option name="J">100,100,100;255,255,255;100,100,100</option><option name="X">100,100,100;255,255,255;100,100,100</option><option name="?">100,100,100;255,255,255;100,100,100</option><option name="*">0,0,0;170,170,170;0,0,0</option><option name="-">255,255,255;0,0,0;3,3,3</option></childOption><childOption name="rasMolBackground"><option name="A">200,200,200;0,0,0;200,200,200</option><option name="C">230,230,0;0,0,0;230,230,0</option><option name="D">230,10,10;0,0,0;230,10,10</option><option name="E">230,10,10;0,0,0;230,10,10</option><option name="F">50,50,170;0,0,0;50,50,170</option><option name="G">235,235,235;0,0,0;235,235,235</option><option name="H">130,130,210;0,0,0;130,130,210</option><option name="I">15,130,15;0,0,0;15,130,15</option><option name="K">20,90,255;0,0,0;20,90,255</option><option name="L">15,130,15;0,0,0;15,130,15</option><option name="M">230,230,0;0,0,0;230,230,0</option><option name="N">0,220,220;0,0,0;0,220,220</option><option name="P">220,150,130;0,0,0;220,150,130</option><option name="Q">0,220,220;0,0,0;0,220,220</option><option name="R">20,90,255;0,0,0;20,90,255</option><option name="S">250,150,0;0,0,0;250,150,0</option><option name="T">250,150,0;0,0,0;250,150,0</option><option name="V">15,130,15;0,0,0;15,130,15</option><option name="W">180,90,180;0,0,0;180,90,180</option><option name="Y">50,50,170;0,0,0;50,50,170</option><option name="U">100,100,100;0,0,0;100,100,100</option><option name="O">100,100,100;255,255,255;100,100,100</option><option name="B">100,100,100;255,255,255;100,100,100</option><option name="Z">100,100,100;255,255,255;100,100,100</option><option name="J">100,100,100;255,255,255;100,100,100</option><option name="X">100,100,100;255,255,255;100,100,100</option><option name="?">100,100,100;255,255,255;100,100,100</option><option name="*">0,0,0;170,170,170;0,0,0</option><option name="-">255,255,255;0,0,0;3,3,3</option></childOption><childOption name="clustalProtein"><option name="A">255,255,255;0,0,0;255,255,255</option><option name="C">255,255,255;0,0,0;255,255,255</option><option name="D">255,255,255;0,0,0;255,255,255</option><option name="E">255,255,255;0,0,0;255,255,255</option><option name="F">0,130,255;0,0,0;0,130,255</option><option name="G">255,165,0;0,0,0;255,165,0</option><option name="H">255,0,0;0,0,0;255,0,0</option><option name="I">0,178,0;0,0,0;0,178,0</option><option name="K">255,0,0;0,0,0;255,0,0</option><option name="L">0,178,0;0,0,0;0,178,0</option><option name="M">0,178,0;0,0,0;0,178,0</option><option name="N">255,255,255;0,0,0;255,255,255</option><option name="P">255,165,0;0,0,0;255,165,0</option><option name="Q">255,255,255;0,0,0;255,255,255</option><option name="R">255,0,0;0,0,0;255,0,0</option><option name="S">255,165,0;0,0,0;255,165,0</option><option name="T">255,165,0;0,0,0;255,165,0</option><option name="V">0,178,0;0,0,0;0,178,0</option><option name="W">0,130,255;0,0,0;0,130,255</option><option name="Y">0,130,255;0,0,0;0,130,255</option><option name="U">255,255,255;0,0,0;255,255,255</option><option name="O">100,100,100;255,255,255;100,100,100</option><option name="B">100,100,100;255,255,255;100,100,100</option><option name="Z">100,100,100;255,255,255;100,100,100</option><option name="J">100,100,100;255,255,255;100,100,100</option><option name="X">100,100,100;255,255,255;100,100,100</option><option name="?">100,100,100;255,255,255;100,100,100</option><option name="*">0,0,0;170,170,170;0,0,0</option><option name="-">255,255,255;0,0,0;255,255,255</option></childOption><childOption name="macCladeProtein"><option name="A">130,233,255;0,0,0;130,233,255</option><option name="C">255,171,255;0,0,0;255,171,255</option><option name="D">174,168,118;0,0,0;174,168,118</option><option name="E">191,185,136;0,0,0;191,185,136</option><option name="F">148,182,255;0,0,0;148,182,255</option><option name="G">227,6,176;0,0,0;227,6,176</option><option name="H">185,20,255;0,0,0;185,20,255</option><option name="I">79,155,255;0,0,0;79,155,255</option><option name="K">167,13,227;0,0,0;167,13,227</option><option name="L">0,18,184;170,170,170;0,18,184</option><option name="M">94,181,181;0,0,0;94,181,181</option><option name="N">255,0,12;0,0,0;255,0,12</option><option name="P">20,184,110;0,0,0;20,184,110</option><option name="Q">194,1,5;0,0,0;194,1,5</option><option name="R">214,138,255;0,0,0;214,138,255</option><option name="S">255,223,10;0,0,0;255,223,10</option><option name="T">176,21,26;0,0,0;176,21,26</option><option name="V">21,255,17;0,0,0;21,255,17</option><option name="W">21,255,17;0,0,0;21,255,17</option><option name="Y">235,144,134;0,0,0;235,144,134</option><option name="U">100,100,100;0,0,0;100,100,100</option><option name="O">100,100,100;255,255,255;100,100,100</option><option name="B">100,100,100;255,255,255;100,100,100</option><option name="Z">100,100,100;255,255,255;100,100,100</option><option name="J">100,100,100;255,255,255;100,100,100</option><option name="X">100,100,100;255,255,255;100,100,100</option><option name="?">100,100,100;255,255,255;100,100,100</option><option name="*">0,0,0;170,170,170;0,0,0</option><option name="-">255,255,255;0,0,0;3,3,3</option></childOption><childOption name="backgroundAnimated"><option name="movingSequences">true</option><option name="movingResidues">false</option><option name="differentFrequencyBases">false</option></childOption><childOption name="byAnnotation"><option name="secondaryScheme">Default</option><option name="alwaysUseForegroundFromDefaultScheme">false</option><option name="annotationCheckboxes">true</option></childOption></childOption></translation><liveAnnotators><option name="com.biomatters.plugins.featureFinder.FeatureFinder_NUCLEOTIDEOn">false</option><option name="customComponent1"></option><option name="customComponent2"></option><option name="customComponent3"></option><option name="customComponent4"></option><option name="customComponent5"></option><option name="divider_1"></option><option name="ORF_Annotation_GeneratorOn">false</option><option name="customComponent6"></option><option name="customComponent7"></option><option name="customComponent8"></option><option name="customComponent9"></option><option name="customComponent10"></option><childOption name="com.biomatters.plugins.featureFinder.FeatureFinder_NUCLEOTIDE"><option name="customComponent1"></option><option name="customComponent2"></option><childOption name="com.biomatters.plugins.featureFinder.FeatureFinder_NUCLEOTIDE"><option name="similarity">100</option><option name="service">LocalDocuments/Sample Documents/PlasMapper Features</option><option name="name">[]</option><option name="wordSize">10</option><option name="searchSubfolders">true</option><option name="includeTruncatedAnnotations">true</option><option name="gateway">true</option></childOption></childOption><childOption name="ORF_Annotation_Generator"><option name="customComponent1"></option><option name="customComponent2"></option><childOption name="ORF_Annotation_Generator"><option name="MinimumORFSize">100</option><option name="Genetic code">universal</option><option name="startCodons">CTG, ATG, TTG</option><option name="includeInteriors">false</option><option name="assumeStartStopOutside">false</option></childOption></childOption></liveAnnotators><restrictionSites><option name="com.biomatters.plugins.restrictionAnalysis.RestrictionSiteAnnotationGeneratorOn">false</option><option name="customComponent1"></option><option name="customComponent2"></option><option name="customComponent3"></option><option name="customComponent4"></option><option name="divider_1"></option><option name="customComponent5"></option><childOption name="com.biomatters.plugins.restrictionAnalysis.RestrictionSiteAnnotationGenerator"><option name="customComponent1"></option><option name="customComponent2"></option><childOption name="com.biomatters.plugins.restrictionAnalysis.RestrictionSiteAnnotationGenerator"><option name="enzymeSetDocument">commonly_used_enzymes</option><option name="doRestrictCutters">true</option><option name="minCutters">4</option><option name="doRestrictPalindromes">false</option><option name="restrictPalindromes">palindromic</option><option name="doRestrictHitters">false</option><option name="hits">(1, 2)</option><option name="targetRegionType">anywhere</option><option name="excluded">(1, 2)</option><option name="grabExcludeRangeOption">[1,8865)</option><option name="selectedEnzymes">-1</option><option name="lastSelectedDocumentIdentifer">commonly_used_enzymes</option><option name="customComponent1"></option></childOption></childOption></restrictionSites></sequenceViewOptions><DocumentHistory geneiousVersion="8.0.5" additionalXmlKey="DocumentHistory"><entryFields><DocumentHistoryEntryField class="com.biomatters.geneious.publicapi.documents.DocumentHistoryEntryFieldImplementation"><com.biomatters.date fieldName="Saved"><![CDATA[1562644408717]]></com.biomatters.date></DocumentHistoryEntryField><DocumentHistoryEntryField class="com.biomatters.geneious.publicapi.documents.DocumentHistoryEntryFieldImplementation"><com.biomatters.user fieldName="User"><![CDATA[263723B]]></com.biomatters.user></DocumentHistoryEntryField><DocumentHistoryEntryField class="com.biomatters.geneious.publicapi.documents.DocumentHistoryEntryFieldImplementation"><com.biomatters.geneiousVersion fieldName="Geneious Version"><![CDATA[8.0.5]]></com.biomatters.geneiousVersion></DocumentHistoryEntryField><DocumentHistoryEntryField class="com.biomatters.geneious.publicapi.documents.DocumentHistoryEntryFieldImplementation"><com.biomatters.autogeneratedEntry fieldName=""></com.biomatters.autogeneratedEntry></DocumentHistoryEntryField></entryFields></DocumentHistory></additionalXml></geneiousDocument>
<excludedDocument class="urn">urn:local:.:l-aor1lsr</excludedDocument>
<excludedDocument class="urn">urn:local:.:m-aor1lsr</excludedDocument>
<excludedDocument class="urn">urn:local:.:h-aor1lsm</excludedDocument>
<excludedDocument class="urn">urn:local:.:i-aor1lsm</excludedDocument>
<fullDocument class="com.biomatters.iseek.application.NeedToUpgradeDummyDocumentForOldVersions" version="1.3-11" revisionNumber="0" geneiousVersion="8.0.5" geneiousVersionMinimum="6.0" PluginDocument_FormatLastChanged="6.0" PluginDocument_FormatLastExtended="6.0" PluginDocument_OldestVersionSerializableTo="6.0"><hiddenFields><override_modified_date type="date">1562646121088</override_modified_date><cache_name>This file was created using Geneious 6.0 or later.</cache_name><cache_created type="date">1562646121088</cache_created><cache_urn type="urn">urn:local:.:p-aor5dl8</cache_urn><cache_plugin_document_urn></cache_plugin_document_urn><description></description></hiddenFields><fields><document_size type="bytes">30</document_size></fields><originalElement><XMLSerialisableRootElement /></originalElement></fullDocument>
</geneious>
